# Supplementary material for: CO1 barcodes resolve an asymmetric biphyletic clade for Diabrotica undecimpunctata subspecies and provide nucleotide variants for differentiation from related lineages using real-time PCR
Source: Front Insect Sci. 2023 Apr 20;3:1168586. doi: 10.3389/finsc.2023.1168586 (PMC10926502; doi:10.3389/finsc.2023.1168586)
Supplement: Supplementary file 1 [file DataSheet_1.fasta]

                                                           10        20        30        40        50        60        70        80
                                                  ----:----|----:----|----:----|----:----|----:----|----:----|----:----|----:----|
Consensus                                         CCTCGAATAAATAATATAAGATTTTGACTTTTACCACCCTCTTTATTATTATTATTATTAAGAAGAATAGTAGAAAATGG   80
Trichobrotica nymphaea_AY242440.1                 ...........................T.A.....C..A..AA.T.............................G.GA..   80
Diabrotica dissimilis_AY533577                    ..C........................T.A.....C..A...C.T.......................G.......GA..   80
Diabrotica sexmaculata_AY533566                   ...........................T.A.....C......C.T...............................GC..   80
Diabrotica undecimpunctata undecimpunctata_154    ...................................C........................................GC..   80
Diabrotica undecimpunctata undecimpunctata_161    ...................................C........................................GC..   80
Diabrotica undecimpunctata duodecimnotata_011     ................................................................................   80
Diabrotica undecimpunctata undecimpunctata_AF27855................................................................................   80
Diabrotica undecimpunctata duodecimnotata_078     ................................................................................   80
Diabrotica undecimpunctata duodecimnotata_003     ................................................................................   80
Diabrotica undecimpunctata duodecimnotata_004     ................................................................................   80
Diabrotica undecimpunctata duodecimnotata_010     ................................................................................   80
Diabrotica undecimpunctata tenella_155            ................................................................................   80
Diabrotica undecimpunctata duodecimnotata_035     ................................................................................   80
Diabrotica undecimpunctata duodecimnotata_039     ................................................................................   80
Diabrotica undecimpunctata duodecimnotata_049     ................................................................................   80
Diabrotica undecimpunctata_055                    ................................................................................   80
Diabrotica undecimpunctata duodecimnotata_041     ................................................................................   80
Diabrotica undecimpunctata duodecimnotata_064     ................................................................................   80
Diabrotica undecimpunctata undecimpunctata_152    ................................................................................   80
Diabrotica undecimpunctata duodecimnotata_008     ................................................................................   80
Diabrotica undecimpunctata duodecimnotata_013     ................................................................................   80
Diabrotica undecimpunctata duodecimnotata_084     ................................................................................   80
Diabrotica undecimpunctata duodecimnotata_106     ................................................................................   80
Diabrotica undecimpunctata duodecimnotata_107     ................................................................................   80
Diabrotica undecimpunctata duodecimnotata_017     ................................................................................   80
Diabrotica undecimpunctata duodecimnotata_098     ................................................................................   80
Diabrotica undecimpunctata duodecimnotata_103     ................................................................................   80
Diabrotica undecimpunctata duodecimnotata_108     ................................................................................   80
Diabrotica undecimpunctata duodecimnotata_015     ................................................................................   80
Diabrotica undecimpunctata duodecimnotata_023     ................................................................................   80
Diabrotica undecimpunctata duodecimnotata_024     ................................................................................   80
Diabrotica undecimpunctata duodecimnotata_058     ................................................................................   80
Diabrotica undecimpunctata duodecimnotata_066     ................................................................................   80
Diabrotica undecimpunctata duodecimnotata_095     ................................................................................   80
Diabrotica undecimpunctata_128                    ................................................................................   80
Diabrotica undecimpunctata duodecimnotata_002     ................................................................................   80
Diabrotica undecimpunctata duodecimnotata_033     ................................................................................   80
Diabrotica undecimpunctata duodecimnotata_048     ................................................................................   80
Diabrotica undecimpunctata duodecimnotata_050     ................................................................................   80
Diabrotica undecimpunctata duodecimnotata_062     ................................................................................   80
Diabrotica undecimpunctata duodecimnotata_079     ................................................................................   80
Diabrotica undecimpunctata duodecimnotata_081     ................................................................................   80
Diabrotica undecimpunctata duodecimnotata_083     ................................................................................   80
Diabrotica undecimpunctata duodecimnotata_101     ................................................................................   80
Diabrotica undecimpunctata duodecimnotata_102     ................................................................................   80
Diabrotica undecimpunctata duodecimnotata_110     ................................................................................   80
Diabrotica undecimpunctata_082                    ................................................................................   80
Diabrotica undecimpunctata duodecimnotata_034     ................................................................................   80
Diabrotica undecimpunctata duodecimnotata_112     ................................................................................   80
Diabrotica undecimpunctata duodecimnotata_030     ................................................................................   80
Diabrotica undecimpunctata howardi_140            ................................................................................   80
Diabrotica undecimpunctata duodecimnotata_115     ................................................................................   80
Diabrotica undecimpunctata duodecimnotata_053     ................................................................................   80
Diabrotica undecimpunctata duodecimnotata_021     ................................................................................   80
Diabrotica undecimpunctata howardi_139            ................................................................................   80
Diabrotica undecimpunctata howardi_AF278555       ................................................................................   80
Diabrotica undecimpunctata_BBCCA2252-12           ................................................................................   80
Diabrotica undecimpunctata_JF887473               ................................................................................   80
Diabrotica undecimpunctata_JF887474               ................................................................................   80
Diabrotica undecimpunctata_KR491021               ................................................................................   80
Diabrotica undecimpunctata tenella 157            ................................................................................   80
Diabrotica undecimpunctata duodecimnotata_005     ................................................................................   80
Diabrotica undecimpunctata duodecimnotata_012     ................................................................................   80
Diabrotica undecimpunctata duodecimnotata_026     ................................................................................   80
Diabrotica undecimpunctata duodecimnotata_032     ................................................................................   80
Diabrotica undecimpunctata_129                    ................................................................................   80
Diabrotica undecimpunctata duodecimnotata_031     ................................................................................   80
Diabrotica undecimpunctata_130                    ................................................................................   80
Diabrotica undecimpunctata_131                    ................................................................................   80
Diabrotica undecimpunctata duodecimnotata_090     ................................................................................   80
Diabrotica undecimpunctata duodecimnotata_099     ................................................................................   80
Diabrotica undecimpunctata duodecimnotata_040     ................................................................................   80
Diabrotica undecimpunctata duodecimnotata_093     ................................................................................   80
Diabrotica undecimpunctata howardi_144            ................................................................................   80
Diabrotica undecimpunctata duodecimnotata_057     ................................................................................   80
Diabrotica undecimpunctata duodecimnotata_077     ................................................................................   80
Diabrotica undecimpunctata duodecimnotata_019     ................................................................................   80
Diabrotica undecimpunctata duodecimnotata_063     ................................................................................   80
Diabrotica undecimpunctata duodecimnotata_067     ................................................................................   80
Diabrotica undecimpunctata howardi_142            ................................................................................   80
Diabrotica undecimpunctata duodecimnotata_047     ................................................................................   80
Diabrotica undecimpunctata duodecimnotata_111     ................................................................................   80
Diabrotica undecimpunctata duodecimnotata_009     ................................................................................   80
Diabrotica undecimpunctata duodecimnotata_043     ................................................................................   80
Diabrotica undecimpunctata duodecimnotata_037     ................................................................................   80
Diabrotica undecimpunctata duodecimnotata_054     ................................................................................   80
Diabrotica undecimpunctata undecimpunctata_167    ................................................................................   80
Diabrotica undecimpunctata_BBCCA2250-12           ................................................................................   80
Diabrotica undecimpunctata_BBCCA2251-12           ................................................................................   80
Diabrotica undecimpunctata_BBCCA2253-12           ................................................................................   80
Diabrotica undecimpunctata_BBCCA2255-12           ................................................................................   80
Diabrotica undecimpunctata_JF887472               ................................................................................   80
Diabrotica undecimpunctata_KR482908               ................................................................................   80
Diabrotica undecimpunctata_KR486111               ................................................................................   80
Diabrotica undecimpunctata_KR488554               ................................................................................   80
Diabrotica undecimpunctata_KR489483               ................................................................................   80
Diabrotica undecimpunctata_KR491201               ................................................................................   80
Diabrotica undecimpunctata_BBCCA3499-12           ................................................................................   80
Diabrotica undecimpunctata howardi_AY242473       ................................................................................   80
Diabrotica undecimpunctata duodecimnotata_001     ................................................................................   80
Diabrotica undecimpunctata duodecimnotata_051     ................................................................................   80
Diabrotica undecimpunctata duodecimnotata_016     ................................................................................   80
Diabrotica undecimpunctata duodecimnotata_068     ................................................................................   80
Diabrotica undecimpunctata duodecimnotata_092     ................................................................................   80
Diabrotica undecimpunctata howardi_137            ................................................................................   80
Diabrotica undecimpunctata duodecimnotata_038     ................................................................................   80
Diabrotica undecimpunctata duodecimnotata_061     ................................................................................   80
Diabrotica undecimpunctata duodecimnotata_044     ................................................................................   80
Diabrotica undecimpunctata duodecimnotata_056     ................................................................................   80
Diabrotica undecimpunctata duodecimnotata_071     ................................................................................   80
Diabrotica undecimpunctata tenella_150            ................................................................................   80
Diabrotica undecimpunctata duodecimnotata_087     ................................................................................   80
Diabrotica undecimpunctata duodecimnotata_164     ................................................................................   80
Diabrotica undecimpunctata duodecimnotata_109     ................................................................................   80
Diabrotica undecimpunctata duodecimnotata_094     ................................................................................   80
Diabrotica undecimpunctata duodecimnotata_104     ................................................................................   80
Diabrotica undecimpunctata duodecimnotata_052     ................................................................................   80
Diabrotica undecimpunctata duodecimnotata_070     ................................................................................   80
Diabrotica undecimpunctata duodecimnotata_020     ................................................................................   80
Diabrotica undecimpunctata howardi_136            ................................................................................   80
Diabrotica undecimpunctata duodecimnotata_045     ................................................................................   80
Diabrotica undecimpunctata duodecimnotata_072     ................................................................................   80
Diabrotica undecimpunctata_166                    ................................................................................   80
Diabrotica undecimpunctata undecimpunctata_165    ................................................................................   80
Diabrotica undecimpunctata tenella 151            ................................................................................   80
Diabrotica undecimpunctata_BBCCA3502-12           ................................................................................   80
Diabrotica undecimpunctata_BBCCA2254-12           ................................................................................   80
Diabrotica undecimpunctata duodecimnotata_007     ................................................................................   80
Diabrotica undecimpunctata duodecimnotata_018     ................................................................................   80
Diabrotica undecimpunctata duodecimnotata_036     ................................................................................   80
Diabrotica undecimpunctata duodecimnotata_086     ................................................................................   80
Diabrotica undecimpunctata_085                    ................................................................................   80
Diabrotica undecimpunctata duodecimnotata_059     ................................................................................   80
Diabrotica undecimpunctata duodecimnotata_097     ................................................................................   80
Diabrotica undecimpunctata duodecimnotata_073     ................................................................................   80
Diabrotica undecimpunctata duodecimnotata_060     ................................................................................   80
Diabrotica undecimpunctata duodecimnotata_028     ...................................................................G............   80
Diabrotica balteata_042                           ...........................T.AC.T.....T......C....G...C..C..........G.......GA..   80
Diabrotica balteata_201                           ...........................T.AC.T.....T......C....G...C..C..........G.......GA..   80
Diabrotica balteata_AF278553                      ...........................T.AC.T.....T......C....G...C..C..................GA..   80
Diabrotica balteata_046                           ...........................T.AC.T.....T......C....G...C..C..................GG..   80
Diabrotica balteata_AY533569                      ...........................T.AC.T.....T......C....G...C..C..................GG..   80
Diabrotica balteata_AY242465                      ...........................T.AC.T.....T......C....G...C..C..................GG..   80
Diabrotica biannularis_AY242466                   .................G..G......T.G........................C.....................GA..   80
Diabrotica nummularis_AY533568                    .................G..G......T.G........................C.....................GA..   80
Diabrotica speciosa_FJ039867                      ...........................T.AC..............C.....C................G.......GA..   80
Diabrotica speciosa_FJ039868                      ...........................T.AC..............C.....C................G.......GA..   80
Diabrotica speciosa_FJ039869                      ...........................T.AC..............C.....C................G.......GG..   80
Diabrotica speciosa_AF278554                      ...........................T.AC..............C.....C........................GG..   80
Diabrotica speciosa_AY533579                      ...........................T.AC..............C.....C........................GG..   80
Diabrotica limitata_AY242470                      ..A........C...............T.A.....C..............GC.......G................G...   80
Diabrotica limitata_AY242481                      ..A........C...............T.A..G..C..T...C.......G........G..G.............GA..   80
Diabrotica cristata_AF278545                      ..C........................T.AC.T..C..A...C.T............C..................G...   80
Diabrotica cristata_AY533580                      ..C........................T.AC.T..C..A...C.T............C..................G...   80
Diabrotica cristata_OPPFQ4497-17                  ..C........................T.AC.T..C..A...C.T............C.............G....G...   80
Diabrotica cristata_OPPFQ4480-17                  ..C........................T.AC.T..C..A...C.T............C.............G....G...   80
Diabrotica cristata_OPPFQ4482-17                  ..C........................T.AC.T..C..A...C.T............C.............G....G...   80
Diabrotica cristata_OPPFQ4483-17                  ..C........................T.AC.T..C..A...C.T............C.............G....G...   80
Diabrotica cristata_OPPFQ4485-17                  ..C........................T.AC.T..C..A...C.T............C.............G....G...   80
Diabrotica cristata_OPPFQ4488-17                  ..C........................T.AC.T..C..A...C.T............C.............G....G...   80
Diabrotica cristata_OPPFQ4498-17                  ..C........................T.AC.T..C..A...C.T............C.............G....G...   80
Diabrotica cristata_OPPFQ4511-17                  ..C........................T.AC.T..C..A...C.T............C.............G....G...   80
Diabrotica cristata_OPPFS3117-17                  ..C........................T.AC.T..C..A...C.T............C.............G....G...   80
Diabrotica cristata_OPPFQ4492-17                  ..C........................T.AC.T..C..A...C.T............C.............G....G...   80
Diabrotica cristata_OPPFQ4481-17                  ..C........................T.AC.T..C..A...C.T............C.............G....G...   80
Diabrotica cristata_OPPFS3110-17                  ..C........................T.AC.T..C..A...C.T............C.............G....G...   80
Diabrotica barberi_EU498295                       ...........................T.AC.C..C..A...C.T.....G....................G....GA..   80
Diabrotica barberi_EU498296                       ...........................T.AC.C..C..A...C.T.....G....................G....GA..   80
Diabrotica barberi_EU498297                       ...........................T.AC.C..C..A...C.T.....G....................G....GA..   80
Diabrotica barberi_EU498298                       ...........................T.AC.C..C..A...C.T.....G....................G....GA..   80
Diabrotica barberi_EU498299                       ...........................T.AC.C..C..A...C.T.....G....................G....GA..   80
Diabrotica barberi_EU498300                       ...........................T.AC.C..C..A...C.T.....G....................G....GA..   80
Diabrotica 11 barberi_NC022935                    ...........................T.AC.T..C..A...C.T.....G....................G....GA..   80
Diabrotica barberi_KF669870                       ...........................T.AC.T..C..A...C.T.....G....................G....GA..   80
Diabrotica barberi_JQ013415                       ...........................T.AC.T..C..A...C.T.....G....................G....GA..   80
Diabrotica barberi_JQ013417                       ...........................T.AC.T..C..A...C.T.....G....................G....GA..   80
Diabrotica longicornis_AF278547                   ...........................T.AC.T..C..A...C.T.....G.........................GA..   80
Diabrotica barberi_AF278544                       ...........................T.AC.T..C..A...C.T.....G.........................GA..   80
Diabrotica barberi_JQ013416                       ...........................T.AC.T..C..A...C.T...............................GG..   80
Diabrotica barberi_EU498303                       ...........................T.AC.T..C..A...C.T...............................GG..   80
Diabrotica barberi_EU498291                       ...........................T.AC.T..C..A...C.T...............................GG..   80
Diabrotica barberi_EU498294                       ...........................T.AC.T..C..A...C.T...............................GG..   80
Diabrotica barberi_EU498292                       ...........................T.AC.T..C..A...C.T...............................GG..   80
Diabrotica barberi_EU498293                       ...........................T.AC.T..C..A...C.T...............................GG..   80
Diabrotica barberi_TZBCA159-06                    ...........................T.AC.T..C..A...C.T...............................GG..   80
Diabrotica barberi_KR480837                       ...........................T.AC.T..C..A...C.T...............................GG..   80
Diabrotica barberi_EU498290                       ...........................T.AC.T..C..A...C.T...............................GG..   80
Diabrotica barberi_EU498304                       ...........................T.AC.T..C..A...C.T...............................GG..   80
Diabrotica barberi_EU498305                       ...........................T.AC.T..C..A...C.T...............................GG..   80
Diabrotica barberi_EU498306                       ...........................T.AC.T..C..A...C.T...............................GG..   80
Diabrotica barberi_HM411925                       ...........................T.AC.T..C..A...C.T...............................GG..   80
Diabrotica barberi_HM411895                       ...........................T.AC.T..C..A...C.T...............................GG..   80
Diabrotica barberi_HM412012                       ...........................T.AC.T..C..A...C.T...............................GG..   80
Diabrotica scutellata_AY533567                    ...........................T.A.....C..A...C.T....................G..........GA..   80
Diabrotica viridula_AY242482                      ...........................T.AC....C..A...C.T.......................G.......GA..   80
Diabrotica viridula_FJ039875                      ...........................T.AC....C..A...C.T.......................G.......GA..   80
Diabrotica viridula_AY533570                      ...........................T.AC....C..A...C.T.......................G.......GA..   80
Diabrotica viridula_AF278551                      ...........................T.AC....C..A...C.T.......................G.......GA..   80
Diabrotica amecameca_FJ478392                     ..............C............T.AC....C..A...C.T...............................GA..   80
Diabrotica amecameca_AY533578                     ..............C............T.AC....C..A...C.T...............................GA..   80
Diabrotica amecameca_FJ478391                     ..............C............T.AC....C..A...C.T...............................GA..   80
Diabrotica virgifera_AY533574                     ...........................T.GC.T..C..G...C.T....................G..........GG..   80
Diabrotica virgifera virgifera_KF658070           ...........................T.GC.T..C..G...C.T....................G..........GG..   80
Diabrotica virgifera_MG055690                     ...........................T.GC.T..C..G...C.T....................G..........GG..   80
Diabrotica virgifera_TZBCA118-06                  ...........................T.GC.T..C..G...C.T....................G..........GG..   80
Diabrotica virgifera_KR485947                     ...........................T.GC.T..C..G...C.T....................G..........GG..   80
Diabrotica virgifera_EU498301                     ...........................T.GC.T..C..G...C.T....................G..........GG..   80
Diabrotica virgifera_EU498302                     ...........................T.GC.T..C..G...C.T....................G..........GG..   80
Diabrotica virgifera_JQ013410                     ...........................T.GC.T..C..G...C.T....................G..........GG..   80
Diabrotica virgifera_AY533575                     ...........................T.GC.T..C..G...C.T....................G..........GG..   80
Diabrotica virgifera_AF278549                     ...........................T.GC.T..C..G...C.T....................G..........GG..   80
Diabrotica virgifera_JF890760                     ...........................T.GC.T..C..G...C.T....................G..........GG..   80
Diabrotica virgifera_MH323082                     ...........................T.GC.T..C..G...C.T....................G..........GG..   80
Diabrotica virgifera_MH323083                     ...........................T.GC.T..C..G...C.T....................G..........GG..   80
Diabrotica virgifera_KR490274                     ...........................T.GC.T..C..G...C.T....................G..........GG..   80
Diabrotica virgifera_JQ013411                     ...........................T.GC.T..C..G...C.T....................G..........GG..   80
Diabrotica porracea_AF278548                      ...........................T.GC.C.........C.T...C...........................GA..   80
Diabrotica porracea_AY242471                      ...........................T.GC.C..G......C.T...C................G..........GA..   80
Diabrotica porracea_AY533571                      ...........................T.GC.C..G......C.T...C................G..........GA..   80
Diabrotica decempunctata_AY242467                 ..C................................C..T..CC.......C.................G.......GA..   80
Diabrotica adelpha_AF278552                       ...........................T.A.....C..T...................................G.GG..   80
Diabrotica adelpha_AY242469                       ...........................T.G.....T..T...........T.................G.....G.GA..   80
Diabrotica tibialis_AY242480                      ...........................T.G.....C..T...........T.......................G.GA..   80
Diabrotica tibialis_AY533576                      ...........................T.G..G..C..T...........T.......................G.GA..   80
Diabrotica wartensis_FJ039874                     ...........................T.A.....T..A.......................T.............GA..   80
Diabrotica wartensis_EF183512                     ...........................T.A.....C..A.......................T.............GA..   80
Diabrotica wartensis_EF183513                     ...........................T.A.....C..A.......................T.............GA..   80

                                                           90        100       110       120       130       140       150       160
                                                  ----:----|----:----|----:----|----:----|----:----|----:----|----:----|----:----|
Consensus                                         AGTTGGTACCGGATGAACAGTTTATCCCCCTTTATCATCCAATATTGCTCACGGAGGTTCATCAGTTGATTTAGCTATTT  160
Trichobrotica nymphaea_AY242440.1                 G..A..G..A.....G........C.....A.....TG.T........A..TAAT..A..T.....A........A....  160
Diabrotica dissimilis_AY533577                    T..A.....A.................A...C.T..T..A........A..T..G..A.....T..A.............  160
Diabrotica sexmaculata_AY533566                   ......G..A..G.................C.....T...........C..T.....A..T..T..A.............  160
Diabrotica undecimpunctata undecimpunctata_154    .........T.....G........C.....C....................T............................  160
Diabrotica undecimpunctata undecimpunctata_161    .........T.....G........C.....C....................T............................  160
Diabrotica undecimpunctata duodecimnotata_011     ................................................................................  160
Diabrotica undecimpunctata undecimpunctata_AF27855.......................................T........................................  160
Diabrotica undecimpunctata duodecimnotata_078     ................................................................................  160
Diabrotica undecimpunctata duodecimnotata_003     ................................................................................  160
Diabrotica undecimpunctata duodecimnotata_004     ................................................................................  160
Diabrotica undecimpunctata duodecimnotata_010     ................................................................................  160
Diabrotica undecimpunctata tenella_155            ................................................................................  160
Diabrotica undecimpunctata duodecimnotata_035     ................................................................................  160
Diabrotica undecimpunctata duodecimnotata_039     ................................................................................  160
Diabrotica undecimpunctata duodecimnotata_049     ................................................................................  160
Diabrotica undecimpunctata_055                    ................................................................................  160
Diabrotica undecimpunctata duodecimnotata_041     ................................................................................  160
Diabrotica undecimpunctata duodecimnotata_064     ................................................................................  160
Diabrotica undecimpunctata undecimpunctata_152    ................................................................................  160
Diabrotica undecimpunctata duodecimnotata_008     ................................................................................  160
Diabrotica undecimpunctata duodecimnotata_013     ................................................................................  160
Diabrotica undecimpunctata duodecimnotata_084     ................................................................................  160
Diabrotica undecimpunctata duodecimnotata_106     ................................................................................  160
Diabrotica undecimpunctata duodecimnotata_107     ................................................................................  160
Diabrotica undecimpunctata duodecimnotata_017     ................................................................................  160
Diabrotica undecimpunctata duodecimnotata_098     ................................................................................  160
Diabrotica undecimpunctata duodecimnotata_103     ................................................................................  160
Diabrotica undecimpunctata duodecimnotata_108     ................................................................................  160
Diabrotica undecimpunctata duodecimnotata_015     ................................................................................  160
Diabrotica undecimpunctata duodecimnotata_023     ................................................................................  160
Diabrotica undecimpunctata duodecimnotata_024     ................................................................................  160
Diabrotica undecimpunctata duodecimnotata_058     ................................................................................  160
Diabrotica undecimpunctata duodecimnotata_066     ................................................................................  160
Diabrotica undecimpunctata duodecimnotata_095     ................................................................................  160
Diabrotica undecimpunctata_128                    ................................................................................  160
Diabrotica undecimpunctata duodecimnotata_002     ................................................................................  160
Diabrotica undecimpunctata duodecimnotata_033     ................................................................................  160
Diabrotica undecimpunctata duodecimnotata_048     ................................................................................  160
Diabrotica undecimpunctata duodecimnotata_050     ................................................................................  160
Diabrotica undecimpunctata duodecimnotata_062     ................................................................................  160
Diabrotica undecimpunctata duodecimnotata_079     ................................................................................  160
Diabrotica undecimpunctata duodecimnotata_081     ................................................................................  160
Diabrotica undecimpunctata duodecimnotata_083     ................................................................................  160
Diabrotica undecimpunctata duodecimnotata_101     ................................................................................  160
Diabrotica undecimpunctata duodecimnotata_102     ................................................................................  160
Diabrotica undecimpunctata duodecimnotata_110     ................................................................................  160
Diabrotica undecimpunctata_082                    ................................................................................  160
Diabrotica undecimpunctata duodecimnotata_034     ................................................................................  160
Diabrotica undecimpunctata duodecimnotata_112     ................................................................................  160
Diabrotica undecimpunctata duodecimnotata_030     ................................................................................  160
Diabrotica undecimpunctata howardi_140            ................................................................................  160
Diabrotica undecimpunctata duodecimnotata_115     ................................................................................  160
Diabrotica undecimpunctata duodecimnotata_053     ................................................................................  160
Diabrotica undecimpunctata duodecimnotata_021     ................................................................................  160
Diabrotica undecimpunctata howardi_139            ................................................................................  160
Diabrotica undecimpunctata howardi_AF278555       ................................................................................  160
Diabrotica undecimpunctata_BBCCA2252-12           ................................................................................  160
Diabrotica undecimpunctata_JF887473               ................................................................................  160
Diabrotica undecimpunctata_JF887474               ................................................................................  160
Diabrotica undecimpunctata_KR491021               ................................................................................  160
Diabrotica undecimpunctata tenella 157            ................................................................................  160
Diabrotica undecimpunctata duodecimnotata_005     ................................................................................  160
Diabrotica undecimpunctata duodecimnotata_012     ................................................................................  160
Diabrotica undecimpunctata duodecimnotata_026     ................................................................................  160
Diabrotica undecimpunctata duodecimnotata_032     ................................................................................  160
Diabrotica undecimpunctata_129                    ................................................................................  160
Diabrotica undecimpunctata duodecimnotata_031     ................................................................................  160
Diabrotica undecimpunctata_130                    ................................................................................  160
Diabrotica undecimpunctata_131                    ................................................................................  160
Diabrotica undecimpunctata duodecimnotata_090     ................................................................................  160
Diabrotica undecimpunctata duodecimnotata_099     ................................................................................  160
Diabrotica undecimpunctata duodecimnotata_040     ................................................................................  160
Diabrotica undecimpunctata duodecimnotata_093     ................................................................................  160
Diabrotica undecimpunctata howardi_144            ................................................................................  160
Diabrotica undecimpunctata duodecimnotata_057     ................................................................................  160
Diabrotica undecimpunctata duodecimnotata_077     ................................................................................  160
Diabrotica undecimpunctata duodecimnotata_019     ................................................................................  160
Diabrotica undecimpunctata duodecimnotata_063     ................................................................................  160
Diabrotica undecimpunctata duodecimnotata_067     ................................................................................  160
Diabrotica undecimpunctata howardi_142            ................................................................................  160
Diabrotica undecimpunctata duodecimnotata_047     ................................................................................  160
Diabrotica undecimpunctata duodecimnotata_111     ................................................................................  160
Diabrotica undecimpunctata duodecimnotata_009     ................................................................................  160
Diabrotica undecimpunctata duodecimnotata_043     ................................................................................  160
Diabrotica undecimpunctata duodecimnotata_037     ................................................................................  160
Diabrotica undecimpunctata duodecimnotata_054     ................................................................................  160
Diabrotica undecimpunctata undecimpunctata_167    ................................................................................  160
Diabrotica undecimpunctata_BBCCA2250-12           ................................................................................  160
Diabrotica undecimpunctata_BBCCA2251-12           ................................................................................  160
Diabrotica undecimpunctata_BBCCA2253-12           ................................................................................  160
Diabrotica undecimpunctata_BBCCA2255-12           ................................................................................  160
Diabrotica undecimpunctata_JF887472               ................................................................................  160
Diabrotica undecimpunctata_KR482908               ................................................................................  160
Diabrotica undecimpunctata_KR486111               ................................................................................  160
Diabrotica undecimpunctata_KR488554               ................................................................................  160
Diabrotica undecimpunctata_KR489483               ................................................................................  160
Diabrotica undecimpunctata_KR491201               ................................................................................  160
Diabrotica undecimpunctata_BBCCA3499-12           ................................................................................  160
Diabrotica undecimpunctata howardi_AY242473       ................................................................................  160
Diabrotica undecimpunctata duodecimnotata_001     ................................................................................  160
Diabrotica undecimpunctata duodecimnotata_051     ................................................................................  160
Diabrotica undecimpunctata duodecimnotata_016     ................................................................................  160
Diabrotica undecimpunctata duodecimnotata_068     ................................................................................  160
Diabrotica undecimpunctata duodecimnotata_092     ................................................................................  160
Diabrotica undecimpunctata howardi_137            ................................................................................  160
Diabrotica undecimpunctata duodecimnotata_038     ................................................................................  160
Diabrotica undecimpunctata duodecimnotata_061     ................................................................................  160
Diabrotica undecimpunctata duodecimnotata_044     ................................................................................  160
Diabrotica undecimpunctata duodecimnotata_056     ................................................................................  160
Diabrotica undecimpunctata duodecimnotata_071     ................................................................................  160
Diabrotica undecimpunctata tenella_150            ................................................................................  160
Diabrotica undecimpunctata duodecimnotata_087     ................................................................................  160
Diabrotica undecimpunctata duodecimnotata_164     ................................................................................  160
Diabrotica undecimpunctata duodecimnotata_109     ................................................................................  160
Diabrotica undecimpunctata duodecimnotata_094     ................................................................................  160
Diabrotica undecimpunctata duodecimnotata_104     ................................................................................  160
Diabrotica undecimpunctata duodecimnotata_052     ...................................................T............................  160
Diabrotica undecimpunctata duodecimnotata_070     ...................................................T............................  160
Diabrotica undecimpunctata duodecimnotata_020     ...................................................T............................  160
Diabrotica undecimpunctata howardi_136            ................................................................................  160
Diabrotica undecimpunctata duodecimnotata_045     ................................................................................  160
Diabrotica undecimpunctata duodecimnotata_072     ................................................................................  160
Diabrotica undecimpunctata_166                    ................................................................................  160
Diabrotica undecimpunctata undecimpunctata_165    ................................................................................  160
Diabrotica undecimpunctata tenella 151            ................................................................................  160
Diabrotica undecimpunctata_BBCCA3502-12           ................................................................................  160
Diabrotica undecimpunctata_BBCCA2254-12           ................................................................................  160
Diabrotica undecimpunctata duodecimnotata_007     ...............G................................................................  160
Diabrotica undecimpunctata duodecimnotata_018     ...............G................................................................  160
Diabrotica undecimpunctata duodecimnotata_036     ...............G................................................................  160
Diabrotica undecimpunctata duodecimnotata_086     ...............G................................................................  160
Diabrotica undecimpunctata_085                    ...............G................................................................  160
Diabrotica undecimpunctata duodecimnotata_059     ...C............................................................................  160
Diabrotica undecimpunctata duodecimnotata_097     ...............................................T................................  160
Diabrotica undecimpunctata duodecimnotata_073     ........................C.......................................................  160
Diabrotica undecimpunctata duodecimnotata_060     ................................................................................  160
Diabrotica undecimpunctata duodecimnotata_028     ................................................................................  160
Diabrotica balteata_042                           ...A..A..T..T........A..C..A...........A...........T.....C.....T................  160
Diabrotica balteata_201                           G..A..A..T..T........A..C..A...........A...........T.....C.....T................  160
Diabrotica balteata_AF278553                      G..A..A..T..T........A..C..G...........A...........T.....C.....T................  160
Diabrotica balteata_046                           G..A..A..T..T........A..C..A...........A...........T.....C.....T................  160
Diabrotica balteata_AY533569                      G..A..A..T..T........A..C..A...........A...........T.....C.....T................  160
Diabrotica balteata_AY242465                      G..A..A..T..T........A..C..A...........A...........T.....C.....T................  160
Diabrotica biannularis_AY242466                   G..A..A..T..G..G........C..T...........T...........T...........T................  160
Diabrotica nummularis_AY533568                    G..A..A..T..G..G........C..T...........T...........T...........T................  160
Diabrotica speciosa_FJ039867                      G..G..G..T..T..G...........T...........T........C..T.....C.....T..A.............  160
Diabrotica speciosa_FJ039868                      G..G..G..T..T..G...........T...........T........C..T.....C.....T..A.............  160
Diabrotica speciosa_FJ039869                      G..A..A..T..T..............T...........T........C..T.....C.....T..A.............  160
Diabrotica speciosa_AF278554                      G..A..G..T..T..............T...........T........C..T.....C.....T..A.............  160
Diabrotica speciosa_AY533579                      G..A..G..T..T..............T...........T........C..T.....C.....T..A.............  160
Diabrotica limitata_AY242470                      T..A..G..A..T.....T........T..A.....T..T........C........A.....T...........C....  160
Diabrotica limitata_AY242481                      T.....G..A..T.....T..C.....T..A.....T..T........C.....G..A..G..T...........C....  160
Diabrotica cristata_AF278545                      T..C..A..A....................CC.......A..............C..A........A.............  160
Diabrotica cristata_AY533580                      T..C..A..A....................CC.......A..............C..A........A.............  160
Diabrotica cristata_OPPFQ4497-17                  C..C..A..A....................CC.......A..............C..A........A.............  160
Diabrotica cristata_OPPFQ4480-17                  C..C..A..A....................CC.......A..............C..A........A.............  160
Diabrotica cristata_OPPFQ4482-17                  C..C..A..A....................CC.......A..............C..A........A.............  160
Diabrotica cristata_OPPFQ4483-17                  C..C..A..A....................CC.......A..............C..A........A.............  160
Diabrotica cristata_OPPFQ4485-17                  C..C..A..A....................CC.......A..............C..A........A.............  160
Diabrotica cristata_OPPFQ4488-17                  C..C..A..A....................CC.......A..............C..A........A.............  160
Diabrotica cristata_OPPFQ4498-17                  C..C..A..A....................CC.......A..............C..A........A.............  160
Diabrotica cristata_OPPFQ4511-17                  C..C..A..A....................CC.......A..............C..A........A.............  160
Diabrotica cristata_OPPFS3117-17                  C..C..A..A....................CC.......A..............C..A........A.............  160
Diabrotica cristata_OPPFQ4492-17                  C..C..A..A....................CC.......A..............C..A........A.............  160
Diabrotica cristata_OPPFQ4481-17                  C..C..A..A....................CC.......A..............C..A........A.............  160
Diabrotica cristata_OPPFS3110-17                  C..C..A..A....................CC.......A..............C..A........A.............  160
Diabrotica barberi_EU498295                       T.....A..A..G.....T....................A........C..T..G.....T.....A.............  160
Diabrotica barberi_EU498296                       T.....A..A..G.....T....................A........C..T..G.....T.....A.............  160
Diabrotica barberi_EU498297                       T.....A..A..G.....T....................A........C..T..G.....T.....A.............  160
Diabrotica barberi_EU498298                       T.....A..A..G.....T....................A........C..T..G.....T.....A.............  160
Diabrotica barberi_EU498299                       T.....A..A..G.....T....................A........C..T..G.....T.....A.............  160
Diabrotica barberi_EU498300                       T.....A..A..G.....T....................A........C..T..G.....T.....A.............  160
Diabrotica 11 barberi_NC022935                    T.....A..A..G.....T....................A........C..T..G.....T.....A.............  160
Diabrotica barberi_KF669870                       T.....A..A..G.....T....................A........C..T..G.....T.....A.............  160
Diabrotica barberi_JQ013415                       T.....A..A..G.....T..C.................A........C..T..G.....T.....A.............  160
Diabrotica barberi_JQ013417                       T.....A..A..G.....T..C.................A........C..T..G.....T.....A.............  160
Diabrotica longicornis_AF278547                   T.....A..A........T....................A..C.....C..T..G.....T.....A.............  160
Diabrotica barberi_AF278544                       T.....A..A..G.....T....................A..C.....C..T........T.....A.............  160
Diabrotica barberi_JQ013416                       T.....A..A..G.....T....................A..C........T........T.....A.............  160
Diabrotica barberi_EU498303                       T.....A..A..G.....T....................A..C........T........T.....A.............  160
Diabrotica barberi_EU498291                       T.....A..A..G.....T....................A..C........T........T.....A.............  160
Diabrotica barberi_EU498294                       T.....A..A..G.....T....................A..C........T........T.....A.............  160
Diabrotica barberi_EU498292                       T.....A..A..G.....T....................A..C........T........T.....A.............  160
Diabrotica barberi_EU498293                       T.....A..A..G.....T....................A..C........T........T.....A.............  160
Diabrotica barberi_TZBCA159-06                    T.....A..A..G.....T....................A..C........T........T.....A.............  160
Diabrotica barberi_KR480837                       C.....A..A..G.....T....................A..C........T........T.....A.............  160
Diabrotica barberi_EU498290                       T.....A..A..G.....T....................A..C........T........T.....A.............  160
Diabrotica barberi_EU498304                       T.....A..A..G.....T....................A..C........T........T.....A.............  160
Diabrotica barberi_EU498305                       T.....A..A..G.....T....................A..C........T........T.....A.............  160
Diabrotica barberi_EU498306                       T.....A..A..G.....T....................A..C........T........T.....A.............  160
Diabrotica barberi_HM411925                       T.....A..A........T....................A..C........T........T.....A.............  160
Diabrotica barberi_HM411895                       T.....A..A........T....................A..C........T........T.....A.............  160
Diabrotica barberi_HM412012                       T.....A..A........T....................A..C........T........T.....A.............  160
Diabrotica scutellata_AY533567                    ......A..A..G.....T...........CC.......A...........T........C.....A.............  160
Diabrotica viridula_AY242482                      ......A..A..G.....T...........C........A.....C.....T..............A.............  160
Diabrotica viridula_FJ039875                      ......A..A..G.....T...........C........A.....C.....T..............A.............  160
Diabrotica viridula_AY533570                      ......A..A..G.....T...........C........A.....C.....T..............A.............  160
Diabrotica viridula_AF278551                      ......A..A..G.....T...........C........A.....C.....T..............A.............  160
Diabrotica amecameca_FJ478392                     ......A..A....................C........A.....C.....T..............A.............  160
Diabrotica amecameca_AY533578                     ......A..A.....G..............C........A.....C..C..T..G...........A.............  160
Diabrotica amecameca_FJ478391                     ......A..A.....G..............C........A.....C.....T..G...........A.............  160
Diabrotica virgifera_AY533574                     G.......................C..G...C.G.....A........C..T......C.......A.............  160
Diabrotica virgifera virgifera_KF658070           G.......................C..G...C.G.....A........C..T......C.......A.............  160
Diabrotica virgifera_MG055690                     G.......................C..G...C.G.....A........C..T......C.......A.............  160
Diabrotica virgifera_TZBCA118-06                  G.......................C..G...C.G.....A........C..T......C.......A.............  160
Diabrotica virgifera_KR485947                     G.......................C..G...C.G.....A........C..T......C.......A.............  160
Diabrotica virgifera_EU498301                     G.......................C..G...C.G.....A........C..T......C.......A.............  160
Diabrotica virgifera_EU498302                     G.......................C..G...C.G.....A........C..T......C.......A.............  160
Diabrotica virgifera_JQ013410                     G.......................C..G...C.G.....A........C..T......C.......A.............  160
Diabrotica virgifera_AY533575                     G.......................C..G...C.G.....A........C..T......C.......A.............  160
Diabrotica virgifera_AF278549                     G.......................C..G...C.G.....A........C..T......C.......A.............  160
Diabrotica virgifera_JF890760                     G.......................C..G...C.G.....A........C..T......C.......A.............  160
Diabrotica virgifera_MH323082                     G.......................C..G...C.G.....A........C..T......C.......A.............  160
Diabrotica virgifera_MH323083                     G.......................C..G...C.G.....A........C..T......C.......A.............  160
Diabrotica virgifera_KR490274                     G.......................C..G...C.G.....A........C..T......C.......A.............  160
Diabrotica virgifera_JQ013411                     G.......................C..G...C.G.....A........C..T......C.......A.............  160
Diabrotica porracea_AF278548                      .........A.................A...........A.....C.....T..G..A..C.....A..C..........  160
Diabrotica porracea_AY242471                      .........A..............C..A..C........A.....C.....T..G..A..C.....A.............  160
Diabrotica porracea_AY533571                      .........A.................A..C........A.....C.....T..G..A..C.....A.............  160
Diabrotica decempunctata_AY242467                 G.....G..A........T..G..C...........C..T..C.....A..T..T........T..C.............  160
Diabrotica adelpha_AF278552                       G..G..G..T..T..G...........A..A.....C..T........C..T..............A........C....  160
Diabrotica adelpha_AY242469                       T..A..G..T..T........A..C.....C.....TG.T........C..T.....G..G...........G..A....  160
Diabrotica tibialis_AY242480                      T..A..A..T..T........A..C..T........TG.T........C..T.....A........A.....G..A....  160
Diabrotica tibialis_AY533576                      T..A..G..T..T........A..C..T........TG.T...........T.....A........A.....G..A....  160
Diabrotica wartensis_FJ039874                     T..A..G..A..G...........C..T........T..T........A..T..G...........A.............  160
Diabrotica wartensis_EF183512                     T..G..G..A..G...........C..T........T..T........A..T.....C........A.............  160
Diabrotica wartensis_EF183513                     T..G..G..A..G...........C..T........T..T........A..T..G...........A.............  160

                                                           170       180       190       200       210       220       230       240
                                                  ----:----|----:----|----:----|----:----|----:----|----:----|----:----|----:----|
Consensus                                         TTAGTTTACACTTGGCTGGAATTTCTTCAATTTTAGGAGCAATTAATTTTATTACTACAGTAATTAATATACGTCCAATA  240
Trichobrotica nymphaea_AY242440.1                 ....GC.....C.A..A..G..C.....T.................C........A.....T.....C.....C......  240
Diabrotica dissimilis_AY533577                    ....A...........A..T............C......................A..T..............A......  240
Diabrotica sexmaculata_AY533566                   ..........T..A..C......................................A.................A.....G  240
Diabrotica undecimpunctata undecimpunctata_154    .....C.......A..A....................G..........................................  240
Diabrotica undecimpunctata undecimpunctata_161    .....C.......A..A....................G..........................................  240
Diabrotica undecimpunctata duodecimnotata_011     .............A..................................................................  240
Diabrotica undecimpunctata undecimpunctata_AF27855.............A..................................................................  240
Diabrotica undecimpunctata duodecimnotata_078     ................................................................................  240
Diabrotica undecimpunctata duodecimnotata_003     ................................................................................  240
Diabrotica undecimpunctata duodecimnotata_004     ................................................................................  240
Diabrotica undecimpunctata duodecimnotata_010     ................................................................................  240
Diabrotica undecimpunctata tenella_155            ................................................................................  240
Diabrotica undecimpunctata duodecimnotata_035     ................................................................................  240
Diabrotica undecimpunctata duodecimnotata_039     ................................................................................  240
Diabrotica undecimpunctata duodecimnotata_049     ................................................................................  240
Diabrotica undecimpunctata_055                    ................................................................................  240
Diabrotica undecimpunctata duodecimnotata_041     ................................................................................  240
Diabrotica undecimpunctata duodecimnotata_064     ................................................................................  240
Diabrotica undecimpunctata undecimpunctata_152    ................................................................................  240
Diabrotica undecimpunctata duodecimnotata_008     ................................................................................  240
Diabrotica undecimpunctata duodecimnotata_013     ................................................................................  240
Diabrotica undecimpunctata duodecimnotata_084     ................................................................................  240
Diabrotica undecimpunctata duodecimnotata_106     ................................................................................  240
Diabrotica undecimpunctata duodecimnotata_107     ................................................................................  240
Diabrotica undecimpunctata duodecimnotata_017     ................................................................................  240
Diabrotica undecimpunctata duodecimnotata_098     ................................................................................  240
Diabrotica undecimpunctata duodecimnotata_103     ................................................................................  240
Diabrotica undecimpunctata duodecimnotata_108     ................................................................................  240
Diabrotica undecimpunctata duodecimnotata_015     ................................................................................  240
Diabrotica undecimpunctata duodecimnotata_023     ................................................................................  240
Diabrotica undecimpunctata duodecimnotata_024     ................................................................................  240
Diabrotica undecimpunctata duodecimnotata_058     ................................................................................  240
Diabrotica undecimpunctata duodecimnotata_066     ................................................................................  240
Diabrotica undecimpunctata duodecimnotata_095     ................................................................................  240
Diabrotica undecimpunctata_128                    ................................................................................  240
Diabrotica undecimpunctata duodecimnotata_002     ................................................................................  240
Diabrotica undecimpunctata duodecimnotata_033     ................................................................................  240
Diabrotica undecimpunctata duodecimnotata_048     ................................................................................  240
Diabrotica undecimpunctata duodecimnotata_050     ................................................................................  240
Diabrotica undecimpunctata duodecimnotata_062     ................................................................................  240
Diabrotica undecimpunctata duodecimnotata_079     ................................................................................  240
Diabrotica undecimpunctata duodecimnotata_081     ................................................................................  240
Diabrotica undecimpunctata duodecimnotata_083     ................................................................................  240
Diabrotica undecimpunctata duodecimnotata_101     ................................................................................  240
Diabrotica undecimpunctata duodecimnotata_102     ................................................................................  240
Diabrotica undecimpunctata duodecimnotata_110     ................................................................................  240
Diabrotica undecimpunctata_082                    ................................................................................  240
Diabrotica undecimpunctata duodecimnotata_034     ................................................................................  240
Diabrotica undecimpunctata duodecimnotata_112     ................................................................................  240
Diabrotica undecimpunctata duodecimnotata_030     ................................................................................  240
Diabrotica undecimpunctata howardi_140            ................................................................................  240
Diabrotica undecimpunctata duodecimnotata_115     ................................................................................  240
Diabrotica undecimpunctata duodecimnotata_053     ................................................................................  240
Diabrotica undecimpunctata duodecimnotata_021     ................................................................................  240
Diabrotica undecimpunctata howardi_139            ................................................................................  240
Diabrotica undecimpunctata howardi_AF278555       ................................................................................  240
Diabrotica undecimpunctata_BBCCA2252-12           ................................................................................  240
Diabrotica undecimpunctata_JF887473               ................................................................................  240
Diabrotica undecimpunctata_JF887474               ................................................................................  240
Diabrotica undecimpunctata_KR491021               ................................................................................  240
Diabrotica undecimpunctata tenella 157            ................................................................................  240
Diabrotica undecimpunctata duodecimnotata_005     ................................................................................  240
Diabrotica undecimpunctata duodecimnotata_012     ................................................................................  240
Diabrotica undecimpunctata duodecimnotata_026     ................................................................................  240
Diabrotica undecimpunctata duodecimnotata_032     ................................................................................  240
Diabrotica undecimpunctata_129                    ................................................................................  240
Diabrotica undecimpunctata duodecimnotata_031     ................................................................................  240
Diabrotica undecimpunctata_130                    ................................................................................  240
Diabrotica undecimpunctata_131                    ................................................................................  240
Diabrotica undecimpunctata duodecimnotata_090     ................................................................................  240
Diabrotica undecimpunctata duodecimnotata_099     ................................................................................  240
Diabrotica undecimpunctata duodecimnotata_040     ................................................................................  240
Diabrotica undecimpunctata duodecimnotata_093     ................................................................................  240
Diabrotica undecimpunctata howardi_144            ................................................................................  240
Diabrotica undecimpunctata duodecimnotata_057     ................................................................................  240
Diabrotica undecimpunctata duodecimnotata_077     ................................................................................  240
Diabrotica undecimpunctata duodecimnotata_019     ................................................................................  240
Diabrotica undecimpunctata duodecimnotata_063     ................................................................................  240
Diabrotica undecimpunctata duodecimnotata_067     ................................................................................  240
Diabrotica undecimpunctata howardi_142            ................................................................................  240
Diabrotica undecimpunctata duodecimnotata_047     ................................................................................  240
Diabrotica undecimpunctata duodecimnotata_111     ................................................................................  240
Diabrotica undecimpunctata duodecimnotata_009     ................................................................................  240
Diabrotica undecimpunctata duodecimnotata_043     ................................................................................  240
Diabrotica undecimpunctata duodecimnotata_037     ................................................................................  240
Diabrotica undecimpunctata duodecimnotata_054     ................................................................................  240
Diabrotica undecimpunctata undecimpunctata_167    ................................................................................  240
Diabrotica undecimpunctata_BBCCA2250-12           ................................................................................  240
Diabrotica undecimpunctata_BBCCA2251-12           ................................................................................  240
Diabrotica undecimpunctata_BBCCA2253-12           ................................................................................  240
Diabrotica undecimpunctata_BBCCA2255-12           ................................................................................  240
Diabrotica undecimpunctata_JF887472               ................................................................................  240
Diabrotica undecimpunctata_KR482908               ................................................................................  240
Diabrotica undecimpunctata_KR486111               ................................................................................  240
Diabrotica undecimpunctata_KR488554               ................................................................................  240
Diabrotica undecimpunctata_KR489483               ................................................................................  240
Diabrotica undecimpunctata_KR491201               ................................................................................  240
Diabrotica undecimpunctata_BBCCA3499-12           ................................................................................  240
Diabrotica undecimpunctata howardi_AY242473       ................................................................................  240
Diabrotica undecimpunctata duodecimnotata_001     ................................................................................  240
Diabrotica undecimpunctata duodecimnotata_051     ................................................................................  240
Diabrotica undecimpunctata duodecimnotata_016     ................................................................................  240
Diabrotica undecimpunctata duodecimnotata_068     ................................................................................  240
Diabrotica undecimpunctata duodecimnotata_092     ................................................................................  240
Diabrotica undecimpunctata howardi_137            ................................................................................  240
Diabrotica undecimpunctata duodecimnotata_038     ................................................................................  240
Diabrotica undecimpunctata duodecimnotata_061     ................................................................................  240
Diabrotica undecimpunctata duodecimnotata_044     ................................................................................  240
Diabrotica undecimpunctata duodecimnotata_056     ................................................................................  240
Diabrotica undecimpunctata duodecimnotata_071     ................................................................................  240
Diabrotica undecimpunctata tenella_150            ................................................................................  240
Diabrotica undecimpunctata duodecimnotata_087     ................................................................................  240
Diabrotica undecimpunctata duodecimnotata_164     ................................................................................  240
Diabrotica undecimpunctata duodecimnotata_109     ................................................................................  240
Diabrotica undecimpunctata duodecimnotata_094     ................................................................................  240
Diabrotica undecimpunctata duodecimnotata_104     ................................................................................  240
Diabrotica undecimpunctata duodecimnotata_052     ................................................................................  240
Diabrotica undecimpunctata duodecimnotata_070     ................................................................................  240
Diabrotica undecimpunctata duodecimnotata_020     ................................................................................  240
Diabrotica undecimpunctata howardi_136            ...................G............................................................  240
Diabrotica undecimpunctata duodecimnotata_045     ................................................................................  240
Diabrotica undecimpunctata duodecimnotata_072     ................................................................................  240
Diabrotica undecimpunctata_166                    ................................................................................  240
Diabrotica undecimpunctata undecimpunctata_165    ................................................................................  240
Diabrotica undecimpunctata tenella 151            ................................................................................  240
Diabrotica undecimpunctata_BBCCA3502-12           ................................................................................  240
Diabrotica undecimpunctata_BBCCA2254-12           ................................................................................  240
Diabrotica undecimpunctata duodecimnotata_007     ................................................................................  240
Diabrotica undecimpunctata duodecimnotata_018     ................................................................................  240
Diabrotica undecimpunctata duodecimnotata_036     ................................................................................  240
Diabrotica undecimpunctata duodecimnotata_086     ................................................................................  240
Diabrotica undecimpunctata_085                    ................................................................................  240
Diabrotica undecimpunctata duodecimnotata_059     ................................................................................  240
Diabrotica undecimpunctata duodecimnotata_097     ................................................................................  240
Diabrotica undecimpunctata duodecimnotata_073     ................................................................................  240
Diabrotica undecimpunctata duodecimnotata_060     ................C...............................................................  240
Diabrotica undecimpunctata duodecimnotata_028     ................................................................................  240
Diabrotica balteata_042                           ....A.....T..A..C..T.....................................................A......  240
Diabrotica balteata_201                           ....A.....T..A..C..T.....................................................A......  240
Diabrotica balteata_AF278553                      ....A.....T..A..C..T.................G...................................A......  240
Diabrotica balteata_046                           ....A.....T..A..C..T.................G...................................A......  240
Diabrotica balteata_AY533569                      ....A.....T..A..C..T.................G...................................A......  240
Diabrotica balteata_AY242465                      ....A........A..C..T.................G...................................A......  240
Diabrotica biannularis_AY242466                   ....A.....T..A..A..T.....................................................A......  240
Diabrotica nummularis_AY533568                    ....A.....T..A..A..T.....................................................A......  240
Diabrotica speciosa_FJ039867                      ....A.....T..A.....T.................T...................................A......  240
Diabrotica speciosa_FJ039868                      ....A.....T..A.....T.................T...................................A......  240
Diabrotica speciosa_FJ039869                      ....A.....T..A.....T.................T...................................A......  240
Diabrotica speciosa_AF278554                      ....A.....T..A.....T.................T...................................A......  240
Diabrotica speciosa_AY533579                      ....A.....T..A.....T.................T...................................A......  240
Diabrotica limitata_AY242470                      ....G.....T..A..G....................T.......................T..................  240
Diabrotica limitata_AY242481                      ....A.....T.....A..G........C........T.......................T..................  240
Diabrotica cristata_AF278545                      ....GC.T..T..A.....T.................T..T..............A.................A..C...  240
Diabrotica cristata_AY533580                      ....GC.T..T..A.....T.................T..T..............A.................A..C...  240
Diabrotica cristata_OPPFQ4497-17                  ....GC.T..T..A.....T.................T..T..............A.................A..C..G  240
Diabrotica cristata_OPPFQ4480-17                  ....GC.T..T..A.....T.................T..T..............A.................A..C..G  240
Diabrotica cristata_OPPFQ4482-17                  ....GC.T..T..A.....T.................T..T..............A.................A..C..G  240
Diabrotica cristata_OPPFQ4483-17                  ....GC.T..T..A.....T.................T..T..............A.................A..C..G  240
Diabrotica cristata_OPPFQ4485-17                  ....GC.T..T..A.....T.................T..T..............A.................A..C..G  240
Diabrotica cristata_OPPFQ4488-17                  ....GC.T..T..A.....T.................T..T..............A.................A..C..G  240
Diabrotica cristata_OPPFQ4498-17                  ....GC.T..T..A.....T.................T..T..............A.................A..C..G  240
Diabrotica cristata_OPPFQ4511-17                  ....GC.T..T..A.....T.................T..T..............A.................A..C..G  240
Diabrotica cristata_OPPFS3117-17                  ....GC.T..T..A.....T.................T..T..............A.................A..C..G  240
Diabrotica cristata_OPPFQ4492-17                  ....GC.T..T..A.....T.................T..T..............A.................A..C..G  240
Diabrotica cristata_OPPFQ4481-17                  ....GC.T..T..A.....T.................T..T..............A.................A..C...  240
Diabrotica cristata_OPPFS3110-17                  ....GC.T..T..A.....T.................T..T..............A.................A..C...  240
Diabrotica barberi_EU498295                       ....A.....T.....C........C..............T...........C..A..T..............A..G...  240
Diabrotica barberi_EU498296                       ....A.....T.....C........C..............T...........C..A..T..............A..G...  240
Diabrotica barberi_EU498297                       ....A.....T.....C........C..............T...........C..A..T..............A..G...  240
Diabrotica barberi_EU498298                       ....A.....T.....C........C..............T...........C..A..T..............A..G...  240
Diabrotica barberi_EU498299                       ....A.....T.....C........C..............T...........C..A..T..............A..G...  240
Diabrotica barberi_EU498300                       ....A.....T.....C........C..............T...........C..A..T..............A..G...  240
Diabrotica 11 barberi_NC022935                    ....A.....T.....C........C..............T...........C..A..T..............A..G...  240
Diabrotica barberi_KF669870                       ....A.....T.....C........C..............T...........C..A..T..............A..G...  240
Diabrotica barberi_JQ013415                       ....A.....T.....C........C..............T...........C..A..T..............A......  240
Diabrotica barberi_JQ013417                       ....A.....T.....C........C..............T...........C..A..T..............A..G...  240
Diabrotica longicornis_AF278547                   ....A.....T.....C........C..............T...........C..A..C..............A......  240
Diabrotica barberi_AF278544                       ....A.....T.....C........C..............T...........C..A..C..............A..G...  240
Diabrotica barberi_JQ013416                       ....A.....T.....C........C...........G..T...........C..A..C..............A......  240
Diabrotica barberi_EU498303                       ....A.....T.....C........C...........G..T...........C..A..C..............A......  240
Diabrotica barberi_EU498291                       ....A.....T.....C........C...........G..T...........C..A..C..............A..G...  240
Diabrotica barberi_EU498294                       ....A.....T.....C........C...........G..T...........C..A..C..............A..G...  240
Diabrotica barberi_EU498292                       ....A.....T.....C........C...........G..T...........C..A..C..............A..G...  240
Diabrotica barberi_EU498293                       ....A.....T.....C........C...........G..T...........C..A..C..............A..G...  240
Diabrotica barberi_TZBCA159-06                    ....A.....T.....C........C...........G..T...........C..A..C..............A..G...  240
Diabrotica barberi_KR480837                       ....A.....T.....C........C...........G..T...........C..A..C..............A..G...  240
Diabrotica barberi_EU498290                       ....A.....T.....C........C...........G..T...........C..A..C..............A..G...  240
Diabrotica barberi_EU498304                       ....A.....T.....C........C...........G..T...........C..A..C..............A..G...  240
Diabrotica barberi_EU498305                       ....A.....T.....C........C...........G..T...........C..A..C..............A..G...  240
Diabrotica barberi_EU498306                       ....A.....T.....C........C...........G..T...........C..A..C..............A..G...  240
Diabrotica barberi_HM411925                       ....A.....T.....C........C..............T...........C..A..C..............A......  240
Diabrotica barberi_HM411895                       ....A.....T.....C........C..............T...........C..A..C..............A..G...  240
Diabrotica barberi_HM412012                       ....A.....T.....C........C..............T...........C..A..C..............A..G...  240
Diabrotica scutellata_AY533567                    ....A......C....G..T....................T..............A.................A......  240
Diabrotica viridula_AY242482                      ....A......C.T.....T....................T..............A.................A......  240
Diabrotica viridula_FJ039875                      ....A......C.T.....T....................T..............A.................A......  240
Diabrotica viridula_AY533570                      ....A......C.T.....T....................T..............A.................A......  240
Diabrotica viridula_AF278551                      ....A......C.T.....T....................T..............A.................A......  240
Diabrotica amecameca_FJ478392                     ....A......C.......T.................G..T..............A..............G..A......  240
Diabrotica amecameca_AY533578                     ....A......C.......T....................T..............A.....C...........A.....G  240
Diabrotica amecameca_FJ478391                     ....A......C.......T.................G..T..............A.................A.....G  240
Diabrotica virgifera_AY533574                     ....A.....T..A.....T.................T.................A.................A......  240
Diabrotica virgifera virgifera_KF658070           ....A.....T..A.....T.................T.................A.................A......  240
Diabrotica virgifera_MG055690                     ....A.....T..A.....T.................T.................A.................A......  240
Diabrotica virgifera_TZBCA118-06                  ....A.....T..A.....T.................T.................A.................A......  240
Diabrotica virgifera_KR485947                     ....A.....T..A.....T.................T.................A.................A......  240
Diabrotica virgifera_EU498301                     ....A.....T..A.....T.................T.................A.................A......  240
Diabrotica virgifera_EU498302                     ....A.....T..A.....T.................T.................A.................A......  240
Diabrotica virgifera_JQ013410                     ....A.....T..A.....T.................T.................A.................A......  240
Diabrotica virgifera_AY533575                     ....A.....T..A.....T.................T.................A.................A......  240
Diabrotica virgifera_AF278549                     ....A.....T..A.....T.................T.................A.................A......  240
Diabrotica virgifera_JF890760                     ....A.....T..A.....T.................T.................A.................A......  240
Diabrotica virgifera_MH323082                     ....A.....T..A.....T.................T.................A.................A......  240
Diabrotica virgifera_MH323083                     ....A.....T..A.....T.................T.................A.................A......  240
Diabrotica virgifera_KR490274                     ....A.....T..A.....T.................T.................A.................A......  240
Diabrotica virgifera_JQ013411                     ....A.....T..A.....T.................T.................A.................A......  240
Diabrotica porracea_AF278548                      ....AC....TC.A..C..T..C..............T.................A.................A..C...  240
Diabrotica porracea_AY242471                      ....AC....T..A.....T..C..............T.................A.................A..C...  240
Diabrotica porracea_AY533571                      ....GC....T..A.....T..C..............T.................A.................A..C...  240
Diabrotica decempunctata_AY242467                 ....A.....T..A..A........C.........................................C............  240
Diabrotica adelpha_AF278552                       ....A.....T..A..A.....C..C......C.......T.................T.................C...  240
Diabrotica adelpha_AY242469                       ....AC....T..A.....G.....C............................................G..A......  240
Diabrotica tibialis_AY242480                      ....A.....T..A...........C...........G...................................A......  240
Diabrotica tibialis_AY533576                      ....A.....T..A...........C...............................................A......  240
Diabrotica wartensis_FJ039874                     .C...C.T..T..A.....T..C..C...........G..T...........C..A.................A......  240
Diabrotica wartensis_EF183512                     .C...C.T..T..A..C..T..C..C...........G..T...........C..A.................A......  240
Diabrotica wartensis_EF183513                     .C...C.T..T..A.....T..C..C...........G..T...........C..A.................A......  240

                                                           250       260       270       280       290       300       310       320
                                                  ----:----|----:----|----:----|----:----|----:----|----:----|----:----|----:----|
Consensus                                         GGAATAACTTTTGACCGAATACCATTATTTGTATGAGCAGTTGTTATTACAGCAGTTTTACTACTATTATCATTACCTGT  320
Trichobrotica nymphaea_AY242440.1                 .......G.A.A..T........T.................AA.A.....T..CA..C.TT..T....G..TC.T..A..  320
Diabrotica dissimilis_AY533577                    ........C.....T........T.....C..T...........A.........A.....T..T..C..C.T.....A..  320
Diabrotica sexmaculata_AY533566                   ..............T........C........T.....T.....A.....C...A.....T....TC....TC.......  320
Diabrotica undecimpunctata undecimpunctata_154    .................G........G........G............................................  320
Diabrotica undecimpunctata undecimpunctata_161    .................G........G........G............................................  320
Diabrotica undecimpunctata duodecimnotata_011     ................................................................................  320
Diabrotica undecimpunctata undecimpunctata_AF27855................................................................................  320
Diabrotica undecimpunctata duodecimnotata_078     ................................................................................  320
Diabrotica undecimpunctata duodecimnotata_003     ................................................................................  320
Diabrotica undecimpunctata duodecimnotata_004     ................................................................................  320
Diabrotica undecimpunctata duodecimnotata_010     ................................................................................  320
Diabrotica undecimpunctata tenella_155            ................................................................................  320
Diabrotica undecimpunctata duodecimnotata_035     ................................................................................  320
Diabrotica undecimpunctata duodecimnotata_039     ................................................................................  320
Diabrotica undecimpunctata duodecimnotata_049     ................................................................................  320
Diabrotica undecimpunctata_055                    ................................................................................  320
Diabrotica undecimpunctata duodecimnotata_041     ................................................................................  320
Diabrotica undecimpunctata duodecimnotata_064     ................................................................................  320
Diabrotica undecimpunctata undecimpunctata_152    ................................................................................  320
Diabrotica undecimpunctata duodecimnotata_008     ................................................................................  320
Diabrotica undecimpunctata duodecimnotata_013     ................................................................................  320
Diabrotica undecimpunctata duodecimnotata_084     ................................................................................  320
Diabrotica undecimpunctata duodecimnotata_106     ................................................................................  320
Diabrotica undecimpunctata duodecimnotata_107     ................................................................................  320
Diabrotica undecimpunctata duodecimnotata_017     ................................................................................  320
Diabrotica undecimpunctata duodecimnotata_098     ................................................................................  320
Diabrotica undecimpunctata duodecimnotata_103     ................................................................................  320
Diabrotica undecimpunctata duodecimnotata_108     ................................................................................  320
Diabrotica undecimpunctata duodecimnotata_015     ................................................................................  320
Diabrotica undecimpunctata duodecimnotata_023     ................................................................................  320
Diabrotica undecimpunctata duodecimnotata_024     ................................................................................  320
Diabrotica undecimpunctata duodecimnotata_058     ................................................................................  320
Diabrotica undecimpunctata duodecimnotata_066     ................................................................................  320
Diabrotica undecimpunctata duodecimnotata_095     ................................................................................  320
Diabrotica undecimpunctata_128                    ................................................................................  320
Diabrotica undecimpunctata duodecimnotata_002     ................................................................................  320
Diabrotica undecimpunctata duodecimnotata_033     ................................................................................  320
Diabrotica undecimpunctata duodecimnotata_048     ................................................................................  320
Diabrotica undecimpunctata duodecimnotata_050     ................................................................................  320
Diabrotica undecimpunctata duodecimnotata_062     ................................................................................  320
Diabrotica undecimpunctata duodecimnotata_079     ................................................................................  320
Diabrotica undecimpunctata duodecimnotata_081     ................................................................................  320
Diabrotica undecimpunctata duodecimnotata_083     ................................................................................  320
Diabrotica undecimpunctata duodecimnotata_101     ................................................................................  320
Diabrotica undecimpunctata duodecimnotata_102     ................................................................................  320
Diabrotica undecimpunctata duodecimnotata_110     ................................................................................  320
Diabrotica undecimpunctata_082                    ................................................................................  320
Diabrotica undecimpunctata duodecimnotata_034     ................................................................................  320
Diabrotica undecimpunctata duodecimnotata_112     ................................................................................  320
Diabrotica undecimpunctata duodecimnotata_030     ................................................................................  320
Diabrotica undecimpunctata howardi_140            ................................................................................  320
Diabrotica undecimpunctata duodecimnotata_115     ................................................................................  320
Diabrotica undecimpunctata duodecimnotata_053     ................................................................................  320
Diabrotica undecimpunctata duodecimnotata_021     ................................................................................  320
Diabrotica undecimpunctata howardi_139            ................................................................................  320
Diabrotica undecimpunctata howardi_AF278555       ................................................................................  320
Diabrotica undecimpunctata_BBCCA2252-12           ................................................................................  320
Diabrotica undecimpunctata_JF887473               ................................................................................  320
Diabrotica undecimpunctata_JF887474               ................................................................................  320
Diabrotica undecimpunctata_KR491021               ................................................................................  320
Diabrotica undecimpunctata tenella 157            ................................................................................  320
Diabrotica undecimpunctata duodecimnotata_005     ................................................................................  320
Diabrotica undecimpunctata duodecimnotata_012     ................................................................................  320
Diabrotica undecimpunctata duodecimnotata_026     ................................................................................  320
Diabrotica undecimpunctata duodecimnotata_032     ................................................................................  320
Diabrotica undecimpunctata_129                    ................................................................................  320
Diabrotica undecimpunctata duodecimnotata_031     ................................................................................  320
Diabrotica undecimpunctata_130                    ................................................................................  320
Diabrotica undecimpunctata_131                    ................................................................................  320
Diabrotica undecimpunctata duodecimnotata_090     ................................................................................  320
Diabrotica undecimpunctata duodecimnotata_099     ................................................................................  320
Diabrotica undecimpunctata duodecimnotata_040     ................................................................................  320
Diabrotica undecimpunctata duodecimnotata_093     ................................................................................  320
Diabrotica undecimpunctata howardi_144            ................................................................................  320
Diabrotica undecimpunctata duodecimnotata_057     ................................................................................  320
Diabrotica undecimpunctata duodecimnotata_077     ................................................................................  320
Diabrotica undecimpunctata duodecimnotata_019     ................................................................................  320
Diabrotica undecimpunctata duodecimnotata_063     ................................................................................  320
Diabrotica undecimpunctata duodecimnotata_067     ................................................................................  320
Diabrotica undecimpunctata howardi_142            ................................................................................  320
Diabrotica undecimpunctata duodecimnotata_047     ................................................................................  320
Diabrotica undecimpunctata duodecimnotata_111     ................................................................................  320
Diabrotica undecimpunctata duodecimnotata_009     ................................................................................  320
Diabrotica undecimpunctata duodecimnotata_043     ................................................................................  320
Diabrotica undecimpunctata duodecimnotata_037     ................................................................................  320
Diabrotica undecimpunctata duodecimnotata_054     ................................................................................  320
Diabrotica undecimpunctata undecimpunctata_167    ................................................................................  320
Diabrotica undecimpunctata_BBCCA2250-12           ................................................................................  320
Diabrotica undecimpunctata_BBCCA2251-12           ................................................................................  320
Diabrotica undecimpunctata_BBCCA2253-12           ................................................................................  320
Diabrotica undecimpunctata_BBCCA2255-12           ................................................................................  320
Diabrotica undecimpunctata_JF887472               ................................................................................  320
Diabrotica undecimpunctata_KR482908               ................................................................................  320
Diabrotica undecimpunctata_KR486111               ................................................................................  320
Diabrotica undecimpunctata_KR488554               ................................................................................  320
Diabrotica undecimpunctata_KR489483               ................................................................................  320
Diabrotica undecimpunctata_KR491201               ................................................................................  320
Diabrotica undecimpunctata_BBCCA3499-12           ................................................................................  320
Diabrotica undecimpunctata howardi_AY242473       ................................................................................  320
Diabrotica undecimpunctata duodecimnotata_001     ................................................................................  320
Diabrotica undecimpunctata duodecimnotata_051     ................................................................................  320
Diabrotica undecimpunctata duodecimnotata_016     ................................................................................  320
Diabrotica undecimpunctata duodecimnotata_068     ................................................................................  320
Diabrotica undecimpunctata duodecimnotata_092     ................................................................................  320
Diabrotica undecimpunctata howardi_137            ................................................................................  320
Diabrotica undecimpunctata duodecimnotata_038     ................................................................................  320
Diabrotica undecimpunctata duodecimnotata_061     ................................................................................  320
Diabrotica undecimpunctata duodecimnotata_044     ................................................................................  320
Diabrotica undecimpunctata duodecimnotata_056     ................................................................................  320
Diabrotica undecimpunctata duodecimnotata_071     ................................................................................  320
Diabrotica undecimpunctata tenella_150            ................................................................................  320
Diabrotica undecimpunctata duodecimnotata_087     ................................................................................  320
Diabrotica undecimpunctata duodecimnotata_164     ................................................................................  320
Diabrotica undecimpunctata duodecimnotata_109     ................................................................................  320
Diabrotica undecimpunctata duodecimnotata_094     .............................................................................C..  320
Diabrotica undecimpunctata duodecimnotata_104     .............................................................................C..  320
Diabrotica undecimpunctata duodecimnotata_052     ................................................................................  320
Diabrotica undecimpunctata duodecimnotata_070     ................................................................................  320
Diabrotica undecimpunctata duodecimnotata_020     ................................................................................  320
Diabrotica undecimpunctata howardi_136            ................................................................................  320
Diabrotica undecimpunctata duodecimnotata_045     ................................................................................  320
Diabrotica undecimpunctata duodecimnotata_072     ................................................................................  320
Diabrotica undecimpunctata_166                    ................................................................................  320
Diabrotica undecimpunctata undecimpunctata_165    ................................................................................  320
Diabrotica undecimpunctata tenella 151            ................................................................................  320
Diabrotica undecimpunctata_BBCCA3502-12           ................................................................................  320
Diabrotica undecimpunctata_BBCCA2254-12           ...G............................................................................  320
Diabrotica undecimpunctata duodecimnotata_007     ................................................................................  320
Diabrotica undecimpunctata duodecimnotata_018     ................................................................................  320
Diabrotica undecimpunctata duodecimnotata_036     ................................................................................  320
Diabrotica undecimpunctata duodecimnotata_086     ................................................................................  320
Diabrotica undecimpunctata_085                    ................................................................................  320
Diabrotica undecimpunctata duodecimnotata_059     ................................................................................  320
Diabrotica undecimpunctata duodecimnotata_097     ................................................................................  320
Diabrotica undecimpunctata duodecimnotata_073     ................................................................................  320
Diabrotica undecimpunctata duodecimnotata_060     ................................................................................  320
Diabrotica undecimpunctata duodecimnotata_028     ................................................................................  320
Diabrotica balteata_042                           ..T.....C.....T.................T..G..............T.........T....T.....T........  320
Diabrotica balteata_201                           ..C.....C.....T.................T..G..............T.........T....T.....T........  320
Diabrotica balteata_AF278553                      ..T.....C.....T.................T.................T.........T....T.....T........  320
Diabrotica balteata_046                           ..T.....C.....T.................T..G..............T.........T....T.....T........  320
Diabrotica balteata_AY533569                      ..T.....C.....T.................T..G..............T.........T....T.....T........  320
Diabrotica balteata_AY242465                      ..T.....C.....T.................T..G..............T.........T....T.....T..G.....  320
Diabrotica biannularis_AY242466                   ........C..C..T....................G........A..C............T..T.......T........  320
Diabrotica nummularis_AY533568                    ........C..C..T....................G........A..C............T..T.......T........  320
Diabrotica speciosa_FJ039867                      ................................T.....T.....G.....T.........T..T.......T........  320
Diabrotica speciosa_FJ039868                      ................................T.....T.....G.....T.........T..T.......T........  320
Diabrotica speciosa_FJ039869                      ................................T.....T.....G.....T.........T..T.......T........  320
Diabrotica speciosa_AF278554                      ................................T.....T.....G.....T.........T..T....G..T........  320
Diabrotica speciosa_AY533579                      ................................T.....T.....G.....T.........T..T....G..T........  320
Diabrotica limitata_AY242470                      ....................................T.T.....G.....C.........T..T.......T.....C..  320
Diabrotica limitata_AY242481                      .............................C......T.T.....A.....C.........T..T.......C........  320
Diabrotica cristata_AF278545                      ..............T........T........T.....T..A..A.........A.....T....TC.T..T.....G..  320
Diabrotica cristata_AY533580                      ..............T........T........T.....T..A..A.........A.....T....TC.T..T.....G..  320
Diabrotica cristata_OPPFQ4497-17                  ..............T.A...G..T........T.....T..AA.A.........A.....T....TC.T..T.....A..  320
Diabrotica cristata_OPPFQ4480-17                  ..............T.....G..T........T.....T..A..A.........A.....T....TC.T..T.....A..  320
Diabrotica cristata_OPPFQ4482-17                  ..............T.....G..T........T.....T..A..A.........A.....T....TC.T..T.....A..  320
Diabrotica cristata_OPPFQ4483-17                  ..............T.....G..T........T.....T..A..A.........A.....T....TC.T..T.....A..  320
Diabrotica cristata_OPPFQ4485-17                  ..............T.....G..T........T.....T..A..A.........A.....T....TC.T..T.....A..  320
Diabrotica cristata_OPPFQ4488-17                  ..............T.....G..T........T.....T..A..A.........A.....T....TC.T..T.....A..  320
Diabrotica cristata_OPPFQ4498-17                  ..............T.....G..T........T.....T..A..A.........A.....T....TC.T..T.....A..  320
Diabrotica cristata_OPPFQ4511-17                  ..............T.....G..T........T.....T..A..A.........A.....T....TC.T..T.....A..  320
Diabrotica cristata_OPPFS3117-17                  ..............T.....G..T........T.....T..A..A.........A.....T....TC.T..T.....A..  320
Diabrotica cristata_OPPFQ4492-17                  ..............T.....G..T........T.....T..A..A.........A.....T....TC.T..T.....A..  320
Diabrotica cristata_OPPFQ4481-17                  ..............T.....G..T........T.....T..A..A.........A.....T....TC.T..T.....A..  320
Diabrotica cristata_OPPFS3110-17                  ..............T.....G..T........T.....T..A..A.........A.....T....TC.T..T.....A..  320
Diabrotica barberi_EU498295                       ..............T........T........G........A..A.........A..C.T..T..TC....C.....A..  320
Diabrotica barberi_EU498296                       ..............T........T........G........A..A.........A..C.T..T..TC....C.....A..  320
Diabrotica barberi_EU498297                       ..............T........T........G........A..A.........A..C.T..T..TC....C.....A..  320
Diabrotica barberi_EU498298                       ..............T........T........G........A..A.........A..C.T..T..TC....C.....A..  320
Diabrotica barberi_EU498299                       ..............T........T........G........A..A.........A..C.T..T..TC....C.....A..  320
Diabrotica barberi_EU498300                       ..............T........T........G........A..A.........A..C.T..T..TC....C.....A..  320
Diabrotica 11 barberi_NC022935                    ..............T........T........G........A..A.........A..C.T..T..TC....C.....A..  320
Diabrotica barberi_KF669870                       ..............T........T........G........A..A.........A..C.T..T..TC....C.....A..  320
Diabrotica barberi_JQ013415                       ..............T........T.................A..A..C......A..C.T..T..TC....C.....A..  320
Diabrotica barberi_JQ013417                       ..............T........T.................A..A.........A..C.T..T..TC....C.....A..  320
Diabrotica longicornis_AF278547                   ..............T........T........G........A..A.....G...A..C.T..T..T.....C.....A..  320
Diabrotica barberi_AF278544                       ..............T.................G........A..A.........A..C.T..T..TC....C.....A..  320
Diabrotica barberi_JQ013416                       ..............T........T........G........A..A.........A..C.T..T..TC....C.....A..  320
Diabrotica barberi_EU498303                       ..............T........T........G........A..A.........A..C.T..T..TC....C.....A..  320
Diabrotica barberi_EU498291                       ..............T........T........G........A..A.........A..C.T..T..TC....C.....A..  320
Diabrotica barberi_EU498294                       ..............T........T........G........A..A.........A..C.T..T..TC....C.....A..  320
Diabrotica barberi_EU498292                       ..............T........T........G........A..A.........A..C.T..T..TC....C.....A..  320
Diabrotica barberi_EU498293                       ..............T........T........G........A..A.........A..C.T..T..TC....C.....A..  320
Diabrotica barberi_TZBCA159-06                    ..............T........T........G........A..A.........A..C.T..T..TC....C.....A..  320
Diabrotica barberi_KR480837                       ..............T........T........G........A..A.........A..C.T..T..TC....C.....A..  320
Diabrotica barberi_EU498290                       ..............T........T........G........A..A.........A..C.T..T..TC....C.....A..  320
Diabrotica barberi_EU498304                       ..............T........T........G........A..A.........A..C.T..T..TC....C.....A..  320
Diabrotica barberi_EU498305                       ..............T........T........G........A..A.........A..C.T..T..TC....C.....A..  320
Diabrotica barberi_EU498306                       ..............T........T........G........A..A.........A..C.T..T..TC....C.....A..  320
Diabrotica barberi_HM411925                       ..............T........T........G........A..A.........A..C.T..T..TC....C.....A..  320
Diabrotica barberi_HM411895                       ..............T........T........G........A..A.........A..C.T..T..TC....C.....A..  320
Diabrotica barberi_HM412012                       ..............T........T........G........A..A.........A..C.T..T..TC....C.....A..  320
Diabrotica scutellata_AY533567                    ........C..............T...........G..T..A............A..C.T..T..C.....C..G..A..  320
Diabrotica viridula_AY242482                      ........C..............T..............T..A............A..C.T..T..C.....C.....A..  320
Diabrotica viridula_FJ039875                      ........C..............T..............T..A............A..C.T..T..C.....C.....A..  320
Diabrotica viridula_AY533570                      ........C..C...........T..............T..A............A..C.T..T..C.....C.....A..  320
Diabrotica viridula_AF278551                      ........C..............T..............T..A............A..C.T..T..C.....T.....A..  320
Diabrotica amecameca_FJ478392                     ........C..............T...........G..C..A............A..C.T..T..C.....C.....A..  320
Diabrotica amecameca_AY533578                     ........C..............T...........G..T..A.....C......A..C.T..T..C.....C.....A..  320
Diabrotica amecameca_FJ478391                     ........C..............T...........G..T..A.....C......A..C.T..T..C.....C.....A..  320
Diabrotica virgifera_AY533574                     ........C.....T........CC.......T.....T..C..A.........A.CC.T..TT.......T.....A..  320
Diabrotica virgifera virgifera_KF658070           ........C.....T........CC.......T.....T..C..A.........A.CC.T..T........T.....A..  320
Diabrotica virgifera_MG055690                     ........C.....T........CC.......T.....T..C..A.........A.CC.T..T........T.....A..  320
Diabrotica virgifera_TZBCA118-06                  ........C.....T........CC.......T.....T..C..A.........A.CC.T..T........T.....A..  320
Diabrotica virgifera_KR485947                     ........C.....T........CC.......T.....T..C..A.........A.CC.T..T........T.....A..  320
Diabrotica virgifera_EU498301                     ........C.....T........CC.......T.....T..C..A.........A.CC.T..T........T.....A..  320
Diabrotica virgifera_EU498302                     ........C.....T........CC.......T.....T..C..A.........A.CC.T..T........T.....A..  320
Diabrotica virgifera_JQ013410                     ........C.....T........CC.......T.....T..C..A.........A.CC.T..T........T.....A..  320
Diabrotica virgifera_AY533575                     ........C.....T........CC.......T.....T..C..A.........A.CC.T..T........T.....A..  320
Diabrotica virgifera_AF278549                     ........C.....T........CC.......T.....T..C..A.........A.CC.T..T........T.....A..  320
Diabrotica virgifera_JF890760                     ........C.....T........CC.......T.....T..C..A.........A.CC.T..T........T.....A..  320
Diabrotica virgifera_MH323082                     ........C.....T........CC.......T.....T..C..A.........A.CC.T..T........T.....A..  320
Diabrotica virgifera_MH323083                     ........C.....T........CC.......T.....T..C..A.........A.CC.T..T........T.....A..  320
Diabrotica virgifera_KR490274                     ........C.....T........CC.......T.....T..C..A.........A.CC.T..T........T.....A..  320
Diabrotica virgifera_JQ013411                     ........C.....T........CC.......T.....T..C..A.........A.CC.T..T........T.....A..  320
Diabrotica porracea_AF278548                      ........A.....T........CC.............T..A..A.........A..C.T..T..T.....C.....A..  320
Diabrotica porracea_AY242471                      ........A.....T........CC.............T..A..A.........A..C.T..T..T.....C.....A..  320
Diabrotica porracea_AY533571                      ........A.....T........CC.............T..A..A.........A..C.T..T..T.....C.....A..  320
Diabrotica decempunctata_AY242467                 ..............T........CC.T........G........A.....G.........T.G..C.....CC....A..  320
Diabrotica adelpha_AF278552                       ........A.....T........T..G..C.....G..T..AA.A...............T.....C.T..T........  320
Diabrotica adelpha_AY242469                       ........C..............T........T..G.....A..A........T..A...T..T..C....CC.......  320
Diabrotica tibialis_AY242480                      ....C...C...........G..T........T..G.....A..A........T..A...T..T..C....CC.......  320
Diabrotica tibialis_AY533576                      .....G..C...........G..T........T........A..A........T..A...T..T..C....CC.......  320
Diabrotica wartensis_FJ039874                     ........C.....T..T.....T........T..G..T..A..C........TA.....T..T........C.......  320
Diabrotica wartensis_EF183512                     ........C.....T..T.....T........T..G..C..A..C........TA.....T..T.......CC.......  320
Diabrotica wartensis_EF183513                     ........C.....T..T..G..T........T..G..C..A..C........TA.....T..T.......CC.......  320

                                                           330       340       350       360       370       380       390       400
                                                  ----:----|----:----|----:----|----:----|----:----|----:----|----:----|----:----|
Consensus                                         TCTTGCCGGAGCAATTACAATATTATTAACAGATCGTAATCTAAATACCTCTTTTTTTGATCCTGCTGGAGGTGGTGATC  400
Trichobrotica nymphaea_AY242440.1                 AT.G........C..C.................C..A.....G..C..T..A........C..G..G..G..G..A..C.  400
Diabrotica dissimilis_AY533577                    AT.A..T..G........T..............C..A...T.......T..C...........C........G.......  400
Diabrotica sexmaculata_AY533566                   AT.A..T..T........T..GC..C.......C..A...T.......T..C..............A.....G..A..C.  400
Diabrotica undecimpunctata undecimpunctata_154    ......T..G...............C.........................C...........C..A.............  400
Diabrotica undecimpunctata undecimpunctata_161    ......T..G...............C.........................C........C..C..A.............  400
Diabrotica undecimpunctata duodecimnotata_011     .........G..................................................C...................  400
Diabrotica undecimpunctata undecimpunctata_AF27855.........G......................................................................  400
Diabrotica undecimpunctata duodecimnotata_078     .........R........................................................N.............  400
Diabrotica undecimpunctata duodecimnotata_003     ..................................................................C.............  400
Diabrotica undecimpunctata duodecimnotata_004     ..................................................................C.............  400
Diabrotica undecimpunctata duodecimnotata_010     ..................................................................C.............  400
Diabrotica undecimpunctata tenella_155            ..................................................................C.............  400
Diabrotica undecimpunctata duodecimnotata_035     ..................................................................C.............  400
Diabrotica undecimpunctata duodecimnotata_039     ..................................................................C.............  400
Diabrotica undecimpunctata duodecimnotata_049     ..................................................................C.............  400
Diabrotica undecimpunctata_055                    ..................................................................C.............  400
Diabrotica undecimpunctata duodecimnotata_041     ..................................................................C.............  400
Diabrotica undecimpunctata duodecimnotata_064     ..................................................................C.............  400
Diabrotica undecimpunctata undecimpunctata_152    ..................................................................C.............  400
Diabrotica undecimpunctata duodecimnotata_008     ..................................................................C.............  400
Diabrotica undecimpunctata duodecimnotata_013     ..................................................................C.............  400
Diabrotica undecimpunctata duodecimnotata_084     ..................................................................C.............  400
Diabrotica undecimpunctata duodecimnotata_106     ..................................................................C.............  400
Diabrotica undecimpunctata duodecimnotata_107     ..................................................................C.............  400
Diabrotica undecimpunctata duodecimnotata_017     ..................................................................C.............  400
Diabrotica undecimpunctata duodecimnotata_098     ..................................................................C.............  400
Diabrotica undecimpunctata duodecimnotata_103     ..................................................................C.............  400
Diabrotica undecimpunctata duodecimnotata_108     ..................................................................C.............  400
Diabrotica undecimpunctata duodecimnotata_015     ..................................................................C.............  400
Diabrotica undecimpunctata duodecimnotata_023     ..................................................................C.............  400
Diabrotica undecimpunctata duodecimnotata_024     ..................................................................C.............  400
Diabrotica undecimpunctata duodecimnotata_058     ..................................................................C.............  400
Diabrotica undecimpunctata duodecimnotata_066     ..................................................................C.............  400
Diabrotica undecimpunctata duodecimnotata_095     ..................................................................C.............  400
Diabrotica undecimpunctata_128                    ..................................................................C.............  400
Diabrotica undecimpunctata duodecimnotata_002     ..................................................................C.............  400
Diabrotica undecimpunctata duodecimnotata_033     ..................................................................C.............  400
Diabrotica undecimpunctata duodecimnotata_048     ..................................................................C.............  400
Diabrotica undecimpunctata duodecimnotata_050     ..................................................................C.............  400
Diabrotica undecimpunctata duodecimnotata_062     ..................................................................C.............  400
Diabrotica undecimpunctata duodecimnotata_079     ..................................................................C.............  400
Diabrotica undecimpunctata duodecimnotata_081     ..................................................................C.............  400
Diabrotica undecimpunctata duodecimnotata_083     ..................................................................C.............  400
Diabrotica undecimpunctata duodecimnotata_101     ..................................................................C.............  400
Diabrotica undecimpunctata duodecimnotata_102     ..................................................................C.............  400
Diabrotica undecimpunctata duodecimnotata_110     ..................................................................C.............  400
Diabrotica undecimpunctata_082                    ..................................................................C.............  400
Diabrotica undecimpunctata duodecimnotata_034     ..................................................................C.............  400
Diabrotica undecimpunctata duodecimnotata_112     ..................................................................C.............  400
Diabrotica undecimpunctata duodecimnotata_030     ................................................................................  400
Diabrotica undecimpunctata howardi_140            ................................................................................  400
Diabrotica undecimpunctata duodecimnotata_115     ................................................................................  400
Diabrotica undecimpunctata duodecimnotata_053     ................................................................................  400
Diabrotica undecimpunctata duodecimnotata_021     ................................................................................  400
Diabrotica undecimpunctata howardi_139            ................................................................................  400
Diabrotica undecimpunctata howardi_AF278555       ................................................................................  400
Diabrotica undecimpunctata_BBCCA2252-12           ................................................................................  400
Diabrotica undecimpunctata_JF887473               ................................................................................  400
Diabrotica undecimpunctata_JF887474               ................................................................................  400
Diabrotica undecimpunctata_KR491021               ................................................................................  400
Diabrotica undecimpunctata tenella 157            ................................................................................  400
Diabrotica undecimpunctata duodecimnotata_005     .........G......................................................................  400
Diabrotica undecimpunctata duodecimnotata_012     .........G......................................................................  400
Diabrotica undecimpunctata duodecimnotata_026     .........G......................................................................  400
Diabrotica undecimpunctata duodecimnotata_032     .........G......................................................................  400
Diabrotica undecimpunctata_129                    .........G......................................................................  400
Diabrotica undecimpunctata duodecimnotata_031     .........G......................................................................  400
Diabrotica undecimpunctata_130                    .........G......................................................................  400
Diabrotica undecimpunctata_131                    .........G......................................................................  400
Diabrotica undecimpunctata duodecimnotata_090     .........G......................................................................  400
Diabrotica undecimpunctata duodecimnotata_099     .........G......................................................................  400
Diabrotica undecimpunctata duodecimnotata_040     .........G......................................................................  400
Diabrotica undecimpunctata duodecimnotata_093     .........G......................................................................  400
Diabrotica undecimpunctata howardi_144            .........G......................................................................  400
Diabrotica undecimpunctata duodecimnotata_057     .........G......................................................................  400
Diabrotica undecimpunctata duodecimnotata_077     .........G......................................................................  400
Diabrotica undecimpunctata duodecimnotata_019     .........G......................................................................  400
Diabrotica undecimpunctata duodecimnotata_063     .........G......................................................................  400
Diabrotica undecimpunctata duodecimnotata_067     .........G......................................................................  400
Diabrotica undecimpunctata howardi_142            .........G......................................................................  400
Diabrotica undecimpunctata duodecimnotata_047     .........G......................................................................  400
Diabrotica undecimpunctata duodecimnotata_111     .........G......................................................................  400
Diabrotica undecimpunctata duodecimnotata_009     .........G......................................................................  400
Diabrotica undecimpunctata duodecimnotata_043     .........G......................................................................  400
Diabrotica undecimpunctata duodecimnotata_037     .........G......................................................................  400
Diabrotica undecimpunctata duodecimnotata_054     .........G......................................................................  400
Diabrotica undecimpunctata undecimpunctata_167    .........G......................................................................  400
Diabrotica undecimpunctata_BBCCA2250-12           .........G......................................................................  400
Diabrotica undecimpunctata_BBCCA2251-12           .........G......................................................................  400
Diabrotica undecimpunctata_BBCCA2253-12           .........G......................................................................  400
Diabrotica undecimpunctata_BBCCA2255-12           .........G......................................................................  400
Diabrotica undecimpunctata_JF887472               .........G......................................................................  400
Diabrotica undecimpunctata_KR482908               .........G......................................................................  400
Diabrotica undecimpunctata_KR486111               .........G......................................................................  400
Diabrotica undecimpunctata_KR488554               .........G......................................................................  400
Diabrotica undecimpunctata_KR489483               .........G......................................................................  400
Diabrotica undecimpunctata_KR491201               .........G......................................................................  400
Diabrotica undecimpunctata_BBCCA3499-12           .........G......................................................................  400
Diabrotica undecimpunctata howardi_AY242473       .........G......................................................................  400
Diabrotica undecimpunctata duodecimnotata_001     .........G........................................................C.............  400
Diabrotica undecimpunctata duodecimnotata_051     .........G........................................................C.............  400
Diabrotica undecimpunctata duodecimnotata_016     .........G........................................................C.............  400
Diabrotica undecimpunctata duodecimnotata_068     .........G........................................................C.............  400
Diabrotica undecimpunctata duodecimnotata_092     .........G........................................................C.............  400
Diabrotica undecimpunctata howardi_137            .........G........................................................C.............  400
Diabrotica undecimpunctata duodecimnotata_038     .........G........................................................C.............  400
Diabrotica undecimpunctata duodecimnotata_061     .........G........................................................C.............  400
Diabrotica undecimpunctata duodecimnotata_044     .........G........................................................C.............  400
Diabrotica undecimpunctata duodecimnotata_056     .........G........................................................C.............  400
Diabrotica undecimpunctata duodecimnotata_071     .........G........................................................C.............  400
Diabrotica undecimpunctata tenella_150            .........G........................................................C.............  400
Diabrotica undecimpunctata duodecimnotata_087     .........G........................................................C.............  400
Diabrotica undecimpunctata duodecimnotata_164     .........G........................................................C.............  400
Diabrotica undecimpunctata duodecimnotata_109     .........G........................................................C.............  400
Diabrotica undecimpunctata duodecimnotata_094     .........G........................................................C.............  400
Diabrotica undecimpunctata duodecimnotata_104     .........G........................................................C.............  400
Diabrotica undecimpunctata duodecimnotata_052     ..................................................................C.............  400
Diabrotica undecimpunctata duodecimnotata_070     .........G........................................................C.............  400
Diabrotica undecimpunctata duodecimnotata_020     .........G........................................................C.............  400
Diabrotica undecimpunctata howardi_136            .........G......................................................................  400
Diabrotica undecimpunctata duodecimnotata_045     .........G..............................................................C.......  400
Diabrotica undecimpunctata duodecimnotata_072     .........G..............................................................C.......  400
Diabrotica undecimpunctata_166                    .........G..............................................................C.......  400
Diabrotica undecimpunctata undecimpunctata_165    .........G..............................................................C.......  400
Diabrotica undecimpunctata tenella 151            .........G..............................................................C.......  400
Diabrotica undecimpunctata_BBCCA3502-12           .........G..............................................................C.......  400
Diabrotica undecimpunctata_BBCCA2254-12           ................................................................................  400
Diabrotica undecimpunctata duodecimnotata_007     ................................................................................  400
Diabrotica undecimpunctata duodecimnotata_018     ................................................................................  400
Diabrotica undecimpunctata duodecimnotata_036     ................................................................................  400
Diabrotica undecimpunctata duodecimnotata_086     ................................................................................  400
Diabrotica undecimpunctata_085                    ................................................................................  400
Diabrotica undecimpunctata duodecimnotata_059     ..................................................................C.............  400
Diabrotica undecimpunctata duodecimnotata_097     ..................................................................C.............  400
Diabrotica undecimpunctata duodecimnotata_073     ..................................................................C.............  400
Diabrotica undecimpunctata duodecimnotata_060     ..................................................................C.............  400
Diabrotica undecimpunctata duodecimnotata_028     .........G......................................................................  400
Diabrotica balteata_042                           .T.A.....G........G...C.............A..CT.......T..A........C.....G.....G.......  400
Diabrotica balteata_201                           .T.A.....G........G...C.............A..CT.......T..A........C.....G.....G.......  400
Diabrotica balteata_AF278553                      .T.A..............G...C.............A..CT.......T..A........C.....A.....G.......  400
Diabrotica balteata_046                           .T.A..............G...C.............A..CT.......T..A........C.....A.....G.......  400
Diabrotica balteata_AY533569                      .T.A..............G...C.............A..CT.......T..A........C.....A.....G.......  400
Diabrotica balteata_AY242465                      .T.A..............G...C.............A..CT.......T..A........C.....A.....G.......  400
Diabrotica biannularis_AY242466                   AT.A..T..G.......................C..A...........T...........C.....A.....G..A....  400
Diabrotica nummularis_AY533568                    AT.A..T..G.......................C..A...........T...........C.....A.....G..A....  400
Diabrotica speciosa_FJ039867                      AT.A..T..G............C..........C..A..C........T..A...........G..G.....G.......  400
Diabrotica speciosa_FJ039868                      AT.A..T..G............C..........C..A..C........T..A...........G..G.....G.......  400
Diabrotica speciosa_FJ039869                      AT.A..T..G............C..........C..A..C......G.T..A...........G..G..G..A.......  400
Diabrotica speciosa_AF278554                      AT.A..T..G............C..........C..A..C........T..A...........G..A..G..G.......  400
Diabrotica speciosa_AY533579                      AT.A..T..G............C..........C..A..C........T..A...........G..A..G..G.......  400
Diabrotica limitata_AY242470                      A.....................C.......T.....A...T..........C........C..A........G.....C.  400
Diabrotica limitata_AY242481                      G.....T...............C.............A..CT...................C..C........A.....C.  400
Diabrotica cristata_AF278545                      ...A..A.....T.......................A...T.......A..C..............C.....G.....C.  400
Diabrotica cristata_AY533580                      ...A..A.....T.......................A...T.......A..C..............C.....G.....C.  400
Diabrotica cristata_OPPFQ4497-17                  ...A..A.....T.......................A...T.......A..C..............C.....G.....C.  400
Diabrotica cristata_OPPFQ4480-17                  ...A..A.....T.......................A...T.......A..C..............C.....G.....C.  400
Diabrotica cristata_OPPFQ4482-17                  ...A..A.....T.......................A...T.......A..C..............C.....G.....C.  400
Diabrotica cristata_OPPFQ4483-17                  ...A..A.....T.......................A...T.......A..C..............C.....G.....C.  400
Diabrotica cristata_OPPFQ4485-17                  ...A..A.....T.......................A...T.......A..C..............C.....G.....C.  400
Diabrotica cristata_OPPFQ4488-17                  ...A..A.....T.......................A...T.......A..C..............C.....G.....C.  400
Diabrotica cristata_OPPFQ4498-17                  ...A..A.....T.......................A...T.......A..C..............C.....G.....C.  400
Diabrotica cristata_OPPFQ4511-17                  ...A..A.....T.......................A...T.......A..C..............C.....G.....C.  400
Diabrotica cristata_OPPFS3117-17                  ...A..A.....T.......................A...T.......A..C..............C.....G.....C.  400
Diabrotica cristata_OPPFQ4492-17                  ...A..A.....T.......................A...T.......A..C..............C.....G.....C.  400
Diabrotica cristata_OPPFQ4481-17                  ...A..A.....T.......................A...T.......A..C..............C.....G.....C.  400
Diabrotica cristata_OPPFS3110-17                  ...A..A.....T.......................A...T.......A..C..............C.....G.....C.  400
Diabrotica barberi_EU498295                       .T.A..A.............................A...T.......A..A........C...........G..A....  400
Diabrotica barberi_EU498296                       .T.A..A.............................A...T.......A..A........C...........G..A....  400
Diabrotica barberi_EU498297                       .T.A..A.............................A...T.......A..A........C...........G..A....  400
Diabrotica barberi_EU498298                       .T.A..A.............................A...T.......A..A........C...........G..A....  400
Diabrotica barberi_EU498299                       .T.A..A.............................A...T.......A..A........C...........G..A....  400
Diabrotica barberi_EU498300                       .T.A..A.............................A...T.......A..A........C...........G..A....  400
Diabrotica 11 barberi_NC022935                    .T.A..A.............................A...T.......A..A........C.....C.....G..A....  400
Diabrotica barberi_KF669870                       .T.A..A.............................A...T.......A..A........C.....C.....G..A....  400
Diabrotica barberi_JQ013415                       .T.A..A.............................A...T.......A..A........C.....C.....G..A....  400
Diabrotica barberi_JQ013417                       .T.A..A.............................A...T.......A..A........C.....C.....G..A....  400
Diabrotica longicornis_AF278547                   .T.A..A.............................A...T.......A..A....................G..G....  400
Diabrotica barberi_AF278544                       .T.A..A.............................A...T.......A..A....................G..G....  400
Diabrotica barberi_JQ013416                       .T.A..A.............................A...T.......A..A.....C..C...........A..G....  400
Diabrotica barberi_EU498303                       .T.A..A.............................A...T.......A..A........C...........A..G....  400
Diabrotica barberi_EU498291                       .T.A..A.............................A...T.......A..A........C...........A..G....  400
Diabrotica barberi_EU498294                       .T.A..A.............................A...T.......A..A........C...........A..G....  400
Diabrotica barberi_EU498292                       .T.A..A.............................A...T.......A..A........C...........A..G....  400
Diabrotica barberi_EU498293                       .T.A..A.............................A...T.......A..A........C...........A..G....  400
Diabrotica barberi_TZBCA159-06                    .T.A..A.............................A...T.......A..A........C...........A..G....  400
Diabrotica barberi_KR480837                       .T.A..A.............................A...T.......A..A........C...........G..G....  400
Diabrotica barberi_EU498290                       .T.A..A.............................A...T.......A..A........C...........G..G....  400
Diabrotica barberi_EU498304                       .T.A..A.............................A...T.......A..A........C...........G..G....  400
Diabrotica barberi_EU498305                       .T.A..A.............................A...T.......A..A........C...........G..G....  400
Diabrotica barberi_EU498306                       .T.A..A.............................A...T.......A..A........C...........G..G....  400
Diabrotica barberi_HM411925                       .T.A..A..G..........................A...T.......A..A........C...........A..A....  400
Diabrotica barberi_HM411895                       .T.A..A..G..........................A...T.......A..A........C...........A..A....  400
Diabrotica barberi_HM412012                       .T.A..A..G..........................A...T.......A..A........C...........A..G....  400
Diabrotica scutellata_AY533567                    .T.A.....G...........G..............A...T.......A..C..............C.....A..G....  400
Diabrotica viridula_AY242482                      .T.A................................A...T....C..A..A........C.....C.....A..A..C.  400
Diabrotica viridula_FJ039875                      .T.A................................A...T....C..A..A........C.....C.....A..A..C.  400
Diabrotica viridula_AY533570                      .T.A................................G...T....C..A..A........C.....C.....A..G..C.  400
Diabrotica viridula_AF278551                      .T.A................................G...T....C..A..A........C.....C.....G..G..C.  400
Diabrotica amecameca_FJ478392                     .T.A..T..............G..............A...T.......A..A........C.....C.....G..G..C.  400
Diabrotica amecameca_AY533578                     .T.A..T..G..........................A...T.......A..A........C.....C.....G..G..C.  400
Diabrotica amecameca_FJ478391                     .T.A..T..G..........................A...T.......A..A........C.....C.....G..G..C.  400
Diabrotica virgifera_AY533574                     .T.A..T.....T.......................A...T.......A..A...........A.....T..A..G....  400
Diabrotica virgifera virgifera_KF658070           .T.A..T.....T.......................A...T.......A..A...........A.....T..A..G....  400
Diabrotica virgifera_MG055690                     .T.A..T.....T.......................A...T.......A..A...........A.....T..A..G....  400
Diabrotica virgifera_TZBCA118-06                  .T.A..T.....T.......................A...T.......A..A...........A.....T..A..G....  400
Diabrotica virgifera_KR485947                     .T.A..T.....T.......................A...T.......A..A...........A.....T..A..G....  400
Diabrotica virgifera_EU498301                     .T.A..T.....T.......................A...T.......A..A...........A.....T..A..G....  400
Diabrotica virgifera_EU498302                     .T.A..T.....T.......................A...T.......A..A...........A.....T..A..G....  400
Diabrotica virgifera_JQ013410                     .T.A..T.....T.......................A...T.......A..A...........A.....T..A..G....  400
Diabrotica virgifera_AY533575                     .T.A..T.....T.......................A...T.......A..A...........A.....T..A..G....  400
Diabrotica virgifera_AF278549                     .T.A..T.....T.......................A...T.......A..A...........A..C..T..A..G....  400
Diabrotica virgifera_JF890760                     .T.A..T.....T.......................A...T.......A..A...........A..C..T..A..G....  400
Diabrotica virgifera_MH323082                     .T.A..T.....T.......................A...T.......A..A...........A..C..T..A..G....  400
Diabrotica virgifera_MH323083                     .T.A..T.....T.......................A...T.......A..A...........A..C..T..A..G....  400
Diabrotica virgifera_KR490274                     .T.A..T.....T.......................A...T.......A..A...........A..C..T..A..G....  400
Diabrotica virgifera_JQ013411                     .T.A..T.....T.......................A...T.......A..A...........A..C..T..A..G....  400
Diabrotica porracea_AF278548                      .T.A..A.....T............C.G........A...T..........A........C...........C..G..C.  400
Diabrotica porracea_AY242471                      .T.A..A.....T.....C......C.G........A...T..........A........C..............G..C.  400
Diabrotica porracea_AY533571                      .T.A..A.....T.....C......C.G........A...T..........A........C..............G..C.  400
Diabrotica decempunctata_AY242467                 .T.A..T..G..........................A...T...................C..A........A..G....  400
Diabrotica adelpha_AF278552                       ......A..G............C.............A..CT.......A...........C..A.....T..G..G....  400
Diabrotica adelpha_AY242469                       ...A...........C..T...C.............A...T.......A..C........C..G........G..G..C.  400
Diabrotica tibialis_AY242480                      ...A..T........C..T...C.............A...T.......A..C........C..A........G..G..C.  400
Diabrotica tibialis_AY533576                      ...A...........C..T...C.............A...T.......A..C........C..A..A.....A..G....  400
Diabrotica wartensis_FJ039874                     C..G..A........C.........C.......C..A...........T...........C.....A..T..A..C....  400
Diabrotica wartensis_EF183512                     C..G..A........C.........C.......C..A..C........T...........C.....A..T..G.......  400
Diabrotica wartensis_EF183513                     C..G..A........C.........C.......C..A..C........T...........C.....A..T..A.......  400

                                                           410       420
                                                  ----:----|----:----|
Consensus                                         CTATTTTATATCAACATTTA                                                              420
Trichobrotica nymphaea_AY242440.1                 ....................                                                              420
Diabrotica dissimilis_AY533577                    .A...C.C............                                                              420
Diabrotica sexmaculata_AY533566                   .A...C.T..C.........                                                              420
Diabrotica undecimpunctata undecimpunctata_154    ....CC..............                                                              420
Diabrotica undecimpunctata undecimpunctata_161    ....CC..............                                                              420
Diabrotica undecimpunctata duodecimnotata_011     ....................                                                              420
Diabrotica undecimpunctata undecimpunctata_AF27855....................                                                              420
Diabrotica undecimpunctata duodecimnotata_078     ....................                                                              420
Diabrotica undecimpunctata duodecimnotata_003     ....................                                                              420
Diabrotica undecimpunctata duodecimnotata_004     ....................                                                              420
Diabrotica undecimpunctata duodecimnotata_010     ....................                                                              420
Diabrotica undecimpunctata tenella_155            ....................                                                              420
Diabrotica undecimpunctata duodecimnotata_035     ....................                                                              420
Diabrotica undecimpunctata duodecimnotata_039     ....................                                                              420
Diabrotica undecimpunctata duodecimnotata_049     ....................                                                              420
Diabrotica undecimpunctata_055                    ....................                                                              420
Diabrotica undecimpunctata duodecimnotata_041     ....................                                                              420
Diabrotica undecimpunctata duodecimnotata_064     ....................                                                              420
Diabrotica undecimpunctata undecimpunctata_152    ....................                                                              420
Diabrotica undecimpunctata duodecimnotata_008     ....................                                                              420
Diabrotica undecimpunctata duodecimnotata_013     ....................                                                              420
Diabrotica undecimpunctata duodecimnotata_084     ....................                                                              420
Diabrotica undecimpunctata duodecimnotata_106     ....................                                                              420
Diabrotica undecimpunctata duodecimnotata_107     ....................                                                              420
Diabrotica undecimpunctata duodecimnotata_017     ....................                                                              420
Diabrotica undecimpunctata duodecimnotata_098     ....................                                                              420
Diabrotica undecimpunctata duodecimnotata_103     ....................                                                              420
Diabrotica undecimpunctata duodecimnotata_108     ....................                                                              420
Diabrotica undecimpunctata duodecimnotata_015     ....................                                                              420
Diabrotica undecimpunctata duodecimnotata_023     ....................                                                              420
Diabrotica undecimpunctata duodecimnotata_024     ....................                                                              420
Diabrotica undecimpunctata duodecimnotata_058     ....................                                                              420
Diabrotica undecimpunctata duodecimnotata_066     ....................                                                              420
Diabrotica undecimpunctata duodecimnotata_095     ....................                                                              420
Diabrotica undecimpunctata_128                    ....................                                                              420
Diabrotica undecimpunctata duodecimnotata_002     ....................                                                              420
Diabrotica undecimpunctata duodecimnotata_033     ....................                                                              420
Diabrotica undecimpunctata duodecimnotata_048     ....................                                                              420
Diabrotica undecimpunctata duodecimnotata_050     ....................                                                              420
Diabrotica undecimpunctata duodecimnotata_062     ....................                                                              420
Diabrotica undecimpunctata duodecimnotata_079     ....................                                                              420
Diabrotica undecimpunctata duodecimnotata_081     ....................                                                              420
Diabrotica undecimpunctata duodecimnotata_083     ....................                                                              420
Diabrotica undecimpunctata duodecimnotata_101     ....................                                                              420
Diabrotica undecimpunctata duodecimnotata_102     ....................                                                              420
Diabrotica undecimpunctata duodecimnotata_110     ....................                                                              420
Diabrotica undecimpunctata_082                    ....................                                                              420
Diabrotica undecimpunctata duodecimnotata_034     ....................                                                              420
Diabrotica undecimpunctata duodecimnotata_112     ....................                                                              420
Diabrotica undecimpunctata duodecimnotata_030     ....................                                                              420
Diabrotica undecimpunctata howardi_140            ....................                                                              420
Diabrotica undecimpunctata duodecimnotata_115     ....................                                                              420
Diabrotica undecimpunctata duodecimnotata_053     ....................                                                              420
Diabrotica undecimpunctata duodecimnotata_021     ....................                                                              420
Diabrotica undecimpunctata howardi_139            ....................                                                              420
Diabrotica undecimpunctata howardi_AF278555       ....................                                                              420
Diabrotica undecimpunctata_BBCCA2252-12           ....................                                                              420
Diabrotica undecimpunctata_JF887473               ....................                                                              420
Diabrotica undecimpunctata_JF887474               ....................                                                              420
Diabrotica undecimpunctata_KR491021               ....................                                                              420
Diabrotica undecimpunctata tenella 157            ....................                                                              420
Diabrotica undecimpunctata duodecimnotata_005     ....................                                                              420
Diabrotica undecimpunctata duodecimnotata_012     ....................                                                              420
Diabrotica undecimpunctata duodecimnotata_026     ....................                                                              420
Diabrotica undecimpunctata duodecimnotata_032     ....................                                                              420
Diabrotica undecimpunctata_129                    ....................                                                              420
Diabrotica undecimpunctata duodecimnotata_031     ....................                                                              420
Diabrotica undecimpunctata_130                    ....................                                                              420
Diabrotica undecimpunctata_131                    ....................                                                              420
Diabrotica undecimpunctata duodecimnotata_090     ....................                                                              420
Diabrotica undecimpunctata duodecimnotata_099     ....................                                                              420
Diabrotica undecimpunctata duodecimnotata_040     ....................                                                              420
Diabrotica undecimpunctata duodecimnotata_093     ....................                                                              420
Diabrotica undecimpunctata howardi_144            ....................                                                              420
Diabrotica undecimpunctata duodecimnotata_057     ....................                                                              420
Diabrotica undecimpunctata duodecimnotata_077     ....................                                                              420
Diabrotica undecimpunctata duodecimnotata_019     ....................                                                              420
Diabrotica undecimpunctata duodecimnotata_063     ....................                                                              420
Diabrotica undecimpunctata duodecimnotata_067     ....................                                                              420
Diabrotica undecimpunctata howardi_142            ....................                                                              420
Diabrotica undecimpunctata duodecimnotata_047     ....................                                                              420
Diabrotica undecimpunctata duodecimnotata_111     ....................                                                              420
Diabrotica undecimpunctata duodecimnotata_009     ....................                                                              420
Diabrotica undecimpunctata duodecimnotata_043     ....................                                                              420
Diabrotica undecimpunctata duodecimnotata_037     ....................                                                              420
Diabrotica undecimpunctata duodecimnotata_054     ....................                                                              420
Diabrotica undecimpunctata undecimpunctata_167    ....................                                                              420
Diabrotica undecimpunctata_BBCCA2250-12           ....................                                                              420
Diabrotica undecimpunctata_BBCCA2251-12           ....................                                                              420
Diabrotica undecimpunctata_BBCCA2253-12           ....................                                                              420
Diabrotica undecimpunctata_BBCCA2255-12           ....................                                                              420
Diabrotica undecimpunctata_JF887472               ....................                                                              420
Diabrotica undecimpunctata_KR482908               ....................                                                              420
Diabrotica undecimpunctata_KR486111               ....................                                                              420
Diabrotica undecimpunctata_KR488554               ....................                                                              420
Diabrotica undecimpunctata_KR489483               ....................                                                              420
Diabrotica undecimpunctata_KR491201               ....................                                                              420
Diabrotica undecimpunctata_BBCCA3499-12           ....................                                                              420
Diabrotica undecimpunctata howardi_AY242473       ....................                                                              420
Diabrotica undecimpunctata duodecimnotata_001     ....................                                                              420
Diabrotica undecimpunctata duodecimnotata_051     ....................                                                              420
Diabrotica undecimpunctata duodecimnotata_016     ....................                                                              420
Diabrotica undecimpunctata duodecimnotata_068     ....................                                                              420
Diabrotica undecimpunctata duodecimnotata_092     ....................                                                              420
Diabrotica undecimpunctata howardi_137            ....................                                                              420
Diabrotica undecimpunctata duodecimnotata_038     ....................                                                              420
Diabrotica undecimpunctata duodecimnotata_061     ....................                                                              420
Diabrotica undecimpunctata duodecimnotata_044     ....................                                                              420
Diabrotica undecimpunctata duodecimnotata_056     ....................                                                              420
Diabrotica undecimpunctata duodecimnotata_071     ....................                                                              420
Diabrotica undecimpunctata tenella_150            ....................                                                              420
Diabrotica undecimpunctata duodecimnotata_087     ....................                                                              420
Diabrotica undecimpunctata duodecimnotata_164     ....................                                                              420
Diabrotica undecimpunctata duodecimnotata_109     ....................                                                              420
Diabrotica undecimpunctata duodecimnotata_094     ....................                                                              420
Diabrotica undecimpunctata duodecimnotata_104     ....................                                                              420
Diabrotica undecimpunctata duodecimnotata_052     ....................                                                              420
Diabrotica undecimpunctata duodecimnotata_070     ....................                                                              420
Diabrotica undecimpunctata duodecimnotata_020     ....................                                                              420
Diabrotica undecimpunctata howardi_136            ....................                                                              420
Diabrotica undecimpunctata duodecimnotata_045     ....................                                                              420
Diabrotica undecimpunctata duodecimnotata_072     ....................                                                              420
Diabrotica undecimpunctata_166                    ....................                                                              420
Diabrotica undecimpunctata undecimpunctata_165    ....................                                                              420
Diabrotica undecimpunctata tenella 151            ....................                                                              420
Diabrotica undecimpunctata_BBCCA3502-12           ....................                                                              420
Diabrotica undecimpunctata_BBCCA2254-12           ....................                                                              420
Diabrotica undecimpunctata duodecimnotata_007     ....................                                                              420
Diabrotica undecimpunctata duodecimnotata_018     ....................                                                              420
Diabrotica undecimpunctata duodecimnotata_036     ....................                                                              420
Diabrotica undecimpunctata duodecimnotata_086     ....................                                                              420
Diabrotica undecimpunctata_085                    ....................                                                              420
Diabrotica undecimpunctata duodecimnotata_059     ....................                                                              420
Diabrotica undecimpunctata duodecimnotata_097     ....................                                                              420
Diabrotica undecimpunctata duodecimnotata_073     ....................                                                              420
Diabrotica undecimpunctata duodecimnotata_060     ....................                                                              420
Diabrotica undecimpunctata duodecimnotata_028     ....................                                                              420
Diabrotica balteata_042                           .A...C..............                                                              420
Diabrotica balteata_201                           .A...C..............                                                              420
Diabrotica balteata_AF278553                      .A...C..............                                                              420
Diabrotica balteata_046                           .A...C..............                                                              420
Diabrotica balteata_AY533569                      .A...C..............                                                              420
Diabrotica balteata_AY242465                      .A...C..............                                                              420
Diabrotica biannularis_AY242466                   .C..............C...                                                              420
Diabrotica nummularis_AY533568                    .C..............C...                                                              420
Diabrotica speciosa_FJ039867                      .A........C..G..C...                                                              420
Diabrotica speciosa_FJ039868                      .A........C..G..C...                                                              420
Diabrotica speciosa_FJ039869                      .A........C..G..C...                                                              420
Diabrotica speciosa_AF278554                      .A........C..G......                                                              420
Diabrotica speciosa_AY533579                      .A........C..G......                                                              420
Diabrotica limitata_AY242470                      .....C.T..C.....C...                                                              420
Diabrotica limitata_AY242481                      .A...C.T..C.....C..G                                                              420
Diabrotica cristata_AF278545                      .A..............C...                                                              420
Diabrotica cristata_AY533580                      .A..............C...                                                              420
Diabrotica cristata_OPPFQ4497-17                  .A..............C...                                                              420
Diabrotica cristata_OPPFQ4480-17                  .A..............C...                                                              420
Diabrotica cristata_OPPFQ4482-17                  .A..............C...                                                              420
Diabrotica cristata_OPPFQ4483-17                  .A..............C...                                                              420
Diabrotica cristata_OPPFQ4485-17                  .A..............C...                                                              420
Diabrotica cristata_OPPFQ4488-17                  .A..............C...                                                              420
Diabrotica cristata_OPPFQ4498-17                  .A..............C...                                                              420
Diabrotica cristata_OPPFQ4511-17                  .A..............C...                                                              420
Diabrotica cristata_OPPFS3117-17                  .A..............C...                                                              420
Diabrotica cristata_OPPFQ4492-17                  .A..............C...                                                              420
Diabrotica cristata_OPPFQ4481-17                  .A..............C...                                                              420
Diabrotica cristata_OPPFS3110-17                  .A..............C...                                                              420
Diabrotica barberi_EU498295                       .A...C.T..C.........                                                              420
Diabrotica barberi_EU498296                       .A...C.T..C.........                                                              420
Diabrotica barberi_EU498297                       .A...C.T..C.........                                                              420
Diabrotica barberi_EU498298                       .A...C.T..C.........                                                              420
Diabrotica barberi_EU498299                       .A...C.T..C.........                                                              420
Diabrotica barberi_EU498300                       .A...C.T..C.........                                                              420
Diabrotica 11 barberi_NC022935                    .A...C.T..C.........                                                              420
Diabrotica barberi_KF669870                       .A...C.T..C.........                                                              420
Diabrotica barberi_JQ013415                       .A...C.T..C.........                                                              420
Diabrotica barberi_JQ013417                       .A...C.T..C.........                                                              420
Diabrotica longicornis_AF278547                   .A...C.T..C.........                                                              420
Diabrotica barberi_AF278544                       .A...C.T..C.........                                                              420
Diabrotica barberi_JQ013416                       .A...C.T..C.........                                                              420
Diabrotica barberi_EU498303                       .A...C.T..C.........                                                              420
Diabrotica barberi_EU498291                       .A...C.T..C.........                                                              420
Diabrotica barberi_EU498294                       .A...C.T..C.........                                                              420
Diabrotica barberi_EU498292                       .A...C.T..C.........                                                              420
Diabrotica barberi_EU498293                       .A...C.T..C.........                                                              420
Diabrotica barberi_TZBCA159-06                    .A...C.T..C.........                                                              420
Diabrotica barberi_KR480837                       .A...C.T..C.........                                                              420
Diabrotica barberi_EU498290                       .A...C.T..C.........                                                              420
Diabrotica barberi_EU498304                       .A...C.T..C.........                                                              420
Diabrotica barberi_EU498305                       .A...C.T..C.........                                                              420
Diabrotica barberi_EU498306                       .A...C.T..C.........                                                              420
Diabrotica barberi_HM411925                       .A...C.T..C.........                                                              420
Diabrotica barberi_HM411895                       .A...C.T..C.........                                                              420
Diabrotica barberi_HM412012                       .A...C.T..C.........                                                              420
Diabrotica scutellata_AY533567                    .A...C.T............                                                              420
Diabrotica viridula_AY242482                      .A...C.T............                                                              420
Diabrotica viridula_FJ039875                      .A...C.T............                                                              420
Diabrotica viridula_AY533570                      .A...C.T............                                                              420
Diabrotica viridula_AF278551                      .A...C.T............                                                              420
Diabrotica amecameca_FJ478392                     .A...C.T............                                                              420
Diabrotica amecameca_AY533578                     .A...C.T............                                                              420
Diabrotica amecameca_FJ478391                     .A...C.T............                                                              420
Diabrotica virgifera_AY533574                     .A...C.C............                                                              420
Diabrotica virgifera virgifera_KF658070           .A...C.C............                                                              420
Diabrotica virgifera_MG055690                     .A...C.C............                                                              420
Diabrotica virgifera_TZBCA118-06                  .A...C.C............                                                              420
Diabrotica virgifera_KR485947                     .A...C.C............                                                              420
Diabrotica virgifera_EU498301                     .A...C.C............                                                              420
Diabrotica virgifera_EU498302                     .A...C.C............                                                              420
Diabrotica virgifera_JQ013410                     .A...C.C............                                                              420
Diabrotica virgifera_AY533575                     .A...C.C............                                                              420
Diabrotica virgifera_AF278549                     .A...C.C............                                                              420
Diabrotica virgifera_JF890760                     .A...C.C............                                                              420
Diabrotica virgifera_MH323082                     .A...C.C............                                                              420
Diabrotica virgifera_MH323083                     .A...C.C............                                                              420
Diabrotica virgifera_KR490274                     .A...C.C............                                                              420
Diabrotica virgifera_JQ013411                     .A...C.C............                                                              420
Diabrotica porracea_AF278548                      .A...C.T............                                                              420
Diabrotica porracea_AY242471                      .A...C.T............                                                              420
Diabrotica porracea_AY533571                      .A...C.T............                                                              420
Diabrotica decempunctata_AY242467                 ....CC.T............                                                              420
Diabrotica adelpha_AF278552                       .A...C.T..C.........                                                              420
Diabrotica adelpha_AY242469                       .A........C.........                                                              420
Diabrotica tibialis_AY242480                      .A........C.........                                                              420
Diabrotica tibialis_AY533576                      .A........C.........                                                              420
Diabrotica wartensis_FJ039874                     .C..CC.G........C...                                                              420
Diabrotica wartensis_EF183512                     .C..CC.G........C...                                                              420
Diabrotica wartensis_EF183513                     .C..CC.G........C...                                                              420
