# Supplementary material for: CO1 barcodes resolve an asymmetric biphyletic clade for Diabrotica undecimpunctata subspecies and provide nucleotide variants for differentiation from related lineages using real-time PCR
Source: Front Insect Sci. 2023 Apr 20;3:1168586. doi: 10.3389/finsc.2023.1168586 (PMC10926502; doi:10.3389/finsc.2023.1168586)
Supplement: Supplementary file 2 [file DataSheet_2.fasta]

                                              10        20        30        40        50        60        70        80
                                     ----:----|----:----|----:----|----:----|----:----|----:----|----:----|----:----|
Consensus                            TTGCGCGTCAACTTGTGAACTGCAGGACACATGAACATCGACATTTCGAACGCACATTGCGGTCCTCGGATACTCGTTCC   80
AF278557.1:1-558 A_vittatum          ................................................................................   80
AF278558.1:1-556 A_blandulum         ................................................................................   80
AF278563.1:1-559 D_porracea          ................................................................................   80
AF278560.1:1-559 D_cristata          ................................................................................   80
AF278561.1:1-559 D_lemniscata        ................................................................................   80
AF278559.1:1-554 D_barberi           ................................................................................   80
AF278562.1:1-553 D_longicornis       ................................................................................   80
AF278566.1:1-556 D_viridula          ................................................................................   80
AF278564.1:1-560 D_v_virgifera       ................................................................................   80
AF278565.1:1-560 D_v_zeae            ................................................................................   80
AF278567.1:1-529 D_adelpha           ................................................................................   80
AF278569.1:1-551 D_speciosa          ................................................................................   80
AF278568.1:1-550 D_balteata          ................................................................................   80
DIA_042-D.balteata                   ................................................................................   80
DIA_161-D.u.u._cali                  ................................................................................   80
DIA_007-D.u.duodecimnotata           ................................................................................   80
AF278571.1:1-544 D_u_undecimpunctata ................................................................................   80
DIA_097-D.u.duodecimnotata           ................................................................................   80
DIA_102-D.u.duodecimnotata           ................................................................................   80
DIA_094-D.u.duodecimnotata           ................................................................................   80
DIA_098-D.u.duodecimnotata           ................................................................................   80
DIA_011-D.u.duodecimnotata           ................................................................................   80
DIA_036-D.u.duodecimnotata           ................................................................................   80
DIA_086-D.u.duodecimnotata           ................................................................................   80
DIA_104-D.u.duodecimnotata           ................................................................................   80
AF278570.1:1-544 D_u_howardi         ................................................................................   80

                                              90        100       110       120       130       140       150       160
                                     ----:----|----:----|----:----|----:----|----:----|----:----|----:----|----:----|
Consensus                            CGGACCACTCCTGGCTGAGGGTCGTATCTATTTCAAAGACTGCTCGGTTTTCTTTTATAGGAAAACGTCGGAGCGTGTTG  160
AF278557.1:1-558 A_vittatum          ....................................................C...........................  160
AF278558.1:1-556 A_blandulum         ....................................................C.........G.................  160
AF278563.1:1-559 D_porracea          ......................................................A..............A..........  160
AF278560.1:1-559 D_cristata          ......................................................A..............A..........  160
AF278561.1:1-559 D_lemniscata        ......................................................A............A.A..........  160
AF278559.1:1-554 D_barberi           ......................................................A..............A..........  160
AF278562.1:1-553 D_longicornis       ......................................................A..............A.........-  159
AF278566.1:1-556 D_viridula          ......................................................A..............A..........  160
AF278564.1:1-560 D_v_virgifera       ......................................................A..............A..........  160
AF278565.1:1-560 D_v_zeae            ......................................................A..............A..........  160
AF278567.1:1-529 D_adelpha           ................................................................................  160
AF278569.1:1-551 D_speciosa          ................................................................................  160
AF278568.1:1-550 D_balteata          ................................................................................  160
DIA_042-D.balteata                   ................................................................................  160
DIA_161-D.u.u._cali                  ................................................................................  160
DIA_007-D.u.duodecimnotata           ................................................................................  160
AF278571.1:1-544 D_u_undecimpunctata ................................................................................  160
DIA_097-D.u.duodecimnotata           ................................................................................  160
DIA_102-D.u.duodecimnotata           ................................................................................  160
DIA_094-D.u.duodecimnotata           ................................................................................  160
DIA_098-D.u.duodecimnotata           ................................................................................  160
DIA_011-D.u.duodecimnotata           ................................................................................  160
DIA_036-D.u.duodecimnotata           ................................................................................  160
DIA_086-D.u.duodecimnotata           ................................................................................  160
DIA_104-D.u.duodecimnotata           ................................................................................  160
AF278570.1:1-544 D_u_howardi         ................................................................................  160

                                              170       180       190       200       210       220       230       240
                                     ----:----|----:----|----:----|----:----|----:----|----:----|----:----|----:----|
Consensus                            GATGTTATCGTGTGTATATGTATTTA--TACGTATATATGCGACATCTTAAAATACGAAAGTAACGTATATAATCCAATN  238
AF278557.1:1-558 A_vittatum          .......A.....A.G..C..G..GTA-C..C..........G....................T...........G..AT  239
AF278558.1:1-556 A_blandulum         .......A.....A....C..G..CTA-C..T..........G....................T.......G...G..AT  239
AF278563.1:1-559 D_porracea          ...............G..CA.G...TTA..T.......................................C........T  240
AF278560.1:1-559 D_cristata          ...............G...A.G...TTAC.T....................G..................C........T  240
AF278561.1:1-559 D_lemniscata        ...............G...A.G...TTA..T.......................................C........T  240
AF278559.1:1-554 D_barberi           ...............G.....T..----..T.......................................C........T  236
AF278562.1:1-553 D_longicornis       .....................T..----..T.......................................C........T  235
AF278566.1:1-556 D_viridula          ...............G...A.G...T--..T.......................................C........T  238
AF278564.1:1-560 D_v_virgifera       ...............G...A.G...TT-..T..........................G............C........T  239
AF278565.1:1-560 D_v_zeae            ...............G...A.G...TT-..T.......................................C........T  239
AF278567.1:1-529 D_adelpha           .................--------------T.T............................................--  224
AF278569.1:1-551 D_speciosa          ..........................--................................................G..T  238
AF278568.1:1-550 D_balteata          ..........................--...................................................T  238
DIA_042-D.balteata                   ..........................--...................................................T  238
DIA_161-D.u.u._cali                  ..........................--..............................................T....-  237
DIA_007-D.u.duodecimnotata           ..........................--..............................................T....-  237
AF278571.1:1-544 D_u_undecimpunctata ..........C...............--..............................................T....-  237
DIA_097-D.u.duodecimnotata           ..........................--..............................................T....-  237
DIA_102-D.u.duodecimnotata           ..........................--..............................................T....-  237
DIA_094-D.u.duodecimnotata           ..........................--..............................................T....-  237
DIA_098-D.u.duodecimnotata           ..........................--..............................................T....-  237
DIA_011-D.u.duodecimnotata           ..........................--..............................................T....-  237
DIA_036-D.u.duodecimnotata           ..........................--..............................................T....-  237
DIA_086-D.u.duodecimnotata           ..........................--..............................................T....-  237
DIA_104-D.u.duodecimnotata           ..........................--..............................................T....-  237
AF278570.1:1-544 D_u_howardi         ..........................--..............................................T....-  237

                                              250       260       270       280       290       300       310       320
                                     ----:----|----:----|----:----|----:----|----:----|----:----|----:----|----:----|
Consensus                            ----N--NTTAT-TACGTATTTTGTACACAACAATGCGTTTACACACAAAATTAATATTCACACATACAACAAAA-ATAT  310
AF278557.1:1-558 A_vittatum          GCTAGAGA....A......................A................CGG.......G............T..T.  319
AF278558.1:1-556 A_blandulum         CCTAGAGA....A....................G.A...G.C..T.......CGG.G.....G............T.C..  319
AF278563.1:1-559 D_porracea          ---GGAAA...C-...............................A...G..........................-....  315
AF278560.1:1-559 D_cristata          ---GGAAA....-...............................A...G..........................-....  315
AF278561.1:1-559 D_lemniscata        ---GGAAA....-...............................A...G..........................-....  315
AF278559.1:1-554 D_barberi           ---GGAAA....-...............................A...G.....................A....-....  311
AF278562.1:1-553 D_longicornis       ---GGAAA....-...............................A...G.....................A....-....  310
AF278566.1:1-556 D_viridula          ---GGAAA....-...............................A...G.....................A...--....  312
AF278564.1:1-560 D_v_virgifera       ---GGAAA....-......................T........A...G.....................A....-....  314
AF278565.1:1-560 D_v_zeae            ---GGAAA....-......................T........A...G.....................A....-....  314
AF278567.1:1-529 D_adelpha           --------....-........................................................--....-....  292
AF278569.1:1-551 D_speciosa          ---GGTAA....-......................A.......................................-....  313
AF278568.1:1-550 D_balteata          ---GGTAA....-..............................................................-....  313
DIA_042-D.balteata                   ---GGTTA....-......................A.......................................-....  313
DIA_161-D.u.u._cali                  --------....-..............................................................-....  307
DIA_007-D.u.duodecimnotata           --------....-............................................................R.-....  307
AF278571.1:1-544 D_u_undecimpunctata --------....-..............................................................-....  307
DIA_097-D.u.duodecimnotata           --------....-..............................................................-....  307
DIA_102-D.u.duodecimnotata           --------....-..............................................................-....  307
DIA_094-D.u.duodecimnotata           --------....-..............................................................-....  307
DIA_098-D.u.duodecimnotata           --------....-..............................................................-....  307
DIA_011-D.u.duodecimnotata           --------....-..............................................................-....  307
DIA_036-D.u.duodecimnotata           --------....-..............................................................-....  307
DIA_086-D.u.duodecimnotata           --------....-..............................................................-....  307
DIA_104-D.u.duodecimnotata           --------....-..............................................................-....  307
AF278570.1:1-544 D_u_howardi         --------....-..............................................................-....  307

                                              330       340       350       360       370       380       390       400
                                     ----:----|----:----|----:----|----:----|----:----|----:----|----:----|----:----|
Consensus                            TTGTTTGAC-TGGTGAAAACTAATTGTGTGCACGATCGTCGTGTCCGAGAAAAACTTCTTTTGAAGATGACGTCTGATCT  389
AF278557.1:1-558 A_vittatum          G.TA.AAG.-G............A.........................---............................  395
AF278558.1:1-556 A_blandulum         G.TA.ACGT-G...........C.....................T....---............................  395
AF278563.1:1-559 D_porracea          ........T-G....G...........T....................................................  394
AF278560.1:1-559 D_cristata          ......A..-G................T....................................................  394
AF278561.1:1-559 D_lemniscata        ......T..-G................T....................................................  394
AF278559.1:1-554 D_barberi           ...-.....-.................T....................................................  389
AF278562.1:1-553 D_longicornis       ...-.....-.................T....................................................  388
AF278566.1:1-556 D_viridula          .........-.................T....................................................  391
AF278564.1:1-560 D_v_virgifera       .........-.................T....................................................  393
AF278565.1:1-560 D_v_zeae            .........-.................T....................................................  393
AF278567.1:1-529 D_adelpha           ........T-G.....................................................................  371
AF278569.1:1-551 D_speciosa          .........GG.....................................................................  393
AF278568.1:1-550 D_balteata          .........-G.....................................................................  392
DIA_042-D.balteata                   .........-G.....................................................................  392
DIA_161-D.u.u._cali                  .........-......................................................................  386
DIA_007-D.u.duodecimnotata           .....C...-......................................................................  386
AF278571.1:1-544 D_u_undecimpunctata .....C...-......................................................................  386
DIA_097-D.u.duodecimnotata           .....C...-......................................................................  386
DIA_102-D.u.duodecimnotata           .....C...-......................................................................  386
DIA_094-D.u.duodecimnotata           .....C...-......................................................................  386
DIA_098-D.u.duodecimnotata           .....C...-......................................................................  386
DIA_011-D.u.duodecimnotata           .....C...-......................................................................  386
DIA_036-D.u.duodecimnotata           .....C...-......................................................................  386
DIA_086-D.u.duodecimnotata           .....C...-......................................................................  386
DIA_104-D.u.duodecimnotata           .....C...-......................................................................  386
AF278570.1:1-544 D_u_howardi         .....C...-......................................................................  386

                                              410       420       430       440       450       460       470       480
                                     ----:----|----:----|----:----|----:----|----:----|----:----|----:----|----:----|
Consensus                            GTGCCTAGTTT-AAACACC---TTCTAACGAATGTATGTATGTGGGTGAATTTTGTT----TAMGAACCTRATTGCGTAC  461
AF278557.1:1-558 A_vittatum          ...........TCT.....TGTA.A.G....G.A.....G..C.....G.......C--TAAGAACGTT.GT..AT...T  473
AF278558.1:1-556 A_blandulum         ...........TTT.TCT.T--G.A...TACTG.G.......C.....G.......C--TAAGAACGTT.GT.GAT...T  471
AF278563.1:1-559 D_porracea          ...........-C...G..TGT..A................................ATGAG.AACGTG.A.........  473
AF278560.1:1-559 D_cristata          ...........-....G..TGT..A...............................CGTGAG.AACGTG.G.........  473
AF278561.1:1-559 D_lemniscata        ...........-....G..TGT..A...............................CGTGAG.AACGTG.G.........  473
AF278559.1:1-554 D_barberi           ...........-C...G..TGT..A................................GTGAG.AACGTG.G.........  468
AF278562.1:1-553 D_longicornis       ...........-C...G..TGT..A................................GTGAG.AACGTG.G.........  467
AF278566.1:1-556 D_viridula          ...........-C...G..TGT..A................................GTGAG.AACGTT.G.........  470
AF278564.1:1-560 D_v_virgifera       ...........-C...G..TGT..A................................GTGAGGAACGTG.G.........  472
AF278565.1:1-560 D_v_zeae            ...........-C...G..TGT..A................................GTGAGGAACGTG.G.........  472
AF278567.1:1-529 D_adelpha           ...........-.......---...................................----..C....G.G.........  443
AF278569.1:1-551 D_speciosa          ...........-.......---A..C...............................----..A....G.G.........  465
AF278568.1:1-550 D_balteata          ...........-.......---A..................................----..A....G.G.........  464
DIA_042-D.balteata                   ...........-.......---A..................................----..A....G.G.........  464
DIA_161-D.u.u._cali                  ...........-.......---...................................----..C......A.........  458
DIA_007-D.u.duodecimnotata           ...........-.......---.......R...........................----..C......A.........  458
AF278571.1:1-544 D_u_undecimpunctata ...........-.......---.......A...........................----..C......A.........  458
DIA_097-D.u.duodecimnotata           ...........-.......---...................................----..C......A.........  458
DIA_102-D.u.duodecimnotata           ...........-.......---...................................----..C......A.........  458
DIA_094-D.u.duodecimnotata           ...........-.......---...................................----..C......A.........  458
DIA_098-D.u.duodecimnotata           ...........-.......---...................................----..C......A.........  458
DIA_011-D.u.duodecimnotata           ...........-.......---...................................----..C......A.........  458
DIA_036-D.u.duodecimnotata           ...........-.......---...................................----..C......A.........  458
DIA_086-D.u.duodecimnotata           ...........-.......---...................................----..C......A.........  458
DIA_104-D.u.duodecimnotata           ...........-.......---...................................----..C......A.........  458
AF278570.1:1-544 D_u_howardi         ...........-.......---...................................----..C......A.........  458

                                              490       500       510       520       530
                                     ----:----|----:----|----:----|----:----|----:----|
Consensus                            AAAA--TTAATTTTAGATTTATCGACCTCAGAGCAGGTGAGACTACCCGC                                509
AF278557.1:1-558 A_vittatum          ...T---.T..A......................................                                520
AF278558.1:1-556 A_blandulum         ....---.T..A......................................                                518
AF278563.1:1-559 D_porracea          ....--....A.......................................                                521
AF278560.1:1-559 D_cristata          ....--....A.......................................                                521
AF278561.1:1-559 D_lemniscata        ....--....A.......................................                                521
AF278559.1:1-554 D_barberi           ....--....A.......................................                                516
AF278562.1:1-553 D_longicornis       ....--....A.......................................                                515
AF278566.1:1-556 D_viridula          ....--....A.......................................                                518
AF278564.1:1-560 D_v_virgifera       ....TT....A.......................................                                522
AF278565.1:1-560 D_v_zeae            ....TT....A.......................................                                522
AF278567.1:1-529 D_adelpha           ....--...C........................................                                491
AF278569.1:1-551 D_speciosa          ....--............................................                                513
AF278568.1:1-550 D_balteata          ....--............................................                                512
DIA_042-D.balteata                   ....--............................................                                512
DIA_161-D.u.u._cali                  ....--............................................                                506
DIA_007-D.u.duodecimnotata           ....--............................................                                506
AF278571.1:1-544 D_u_undecimpunctata ....--............................................                                506
DIA_097-D.u.duodecimnotata           ....--............................................                                506
DIA_102-D.u.duodecimnotata           ....--............................................                                506
DIA_094-D.u.duodecimnotata           ....--............................................                                506
DIA_098-D.u.duodecimnotata           ....--............................................                                506
DIA_011-D.u.duodecimnotata           ....--............................................                                506
DIA_036-D.u.duodecimnotata           ....--............................................                                506
DIA_086-D.u.duodecimnotata           ....--............................................                                506
DIA_104-D.u.duodecimnotata           ....--............................................                                506
AF278570.1:1-544 D_u_howardi         ....--............................................                                506
