# Supplementary material for: CO1 barcodes resolve an asymmetric biphyletic clade for Diabrotica undecimpunctata subspecies and provide nucleotide variants for differentiation from related lineages using real-time PCR
Source: Front Insect Sci. 2023 Apr 20;3:1168586. doi: 10.3389/finsc.2023.1168586 (PMC10926502; doi:10.3389/finsc.2023.1168586)
Supplement: Supplementary file 3 [file DataSheet_3.fasta]

                                              10        20        30        40        50        60        70        80
                                     ----:----|----:----|----:----|----:----|----:----|----:----|----:----|----:----|
Consensus                            AATTTCTCATATTGTTAGGCAAGAGAGAAGAAAAAAAGAAGCTTTTGGTACTTTAGGAATAATTTATGCTATAATAGCAA   80
AF278556.1_Duu                       ...............A..A.....A...........G..G........G.....G.........................   80
FJ478391.1_D_amecameca               ........................A.................C........C............................   80
FJ478392.1_D_amecameca               ........................A.................C........C............................   80
AF278548.1__D_porracea               ..................A.....A.......................A...............................   80
FJ478388.1_Dvz_isolate_Guat_1        .........C........A.....A.......................................................   80
FJ478389.1_Dvz_isolate_Guat_2        .........C........A.....A.......................................................   80
FJ478387.1_Dvz_isolate_Guat_3        .........C........A.....A.......................................................   80
FJ478390.1_Dvz_isolate_Guat_4        .........C........A.....A.......................................................   80
FJ478182.1_Dvv_isolate_CoCI34        ................................................................................   80
FJ478183.1_Dvv_isolate_CoCl33        ................................................................................   80
FJ478184.1_Dvv_isolate_CoCo30        ................................................................................   80
FJ478185.1_Dvv_isolate_CoCo29        ................................................................................   80
FJ478186.1_Dvv_isolate_CoW37         ................................................................................   80
FJ478187.1_Dvv_isolate_Cow38         ................................................................................   80
FJ478188.1_Dvv_isolate_IA_2          ................................................................................   80
FJ478189.1_Dvv_isolate_IA_1          ................................................................................   80
FJ478190.1_Dvv_isolate_IL2_5         ................................................................................   80
FJ478191.1_Dvv_isolate_IL2_4         ................................................................................   80
FJ478192.1_Dvv_isolate_ILFo22        ..................A..G..A.....G...........C.....A...............................   80
FJ478193.1_Dvv_isolate_ILMa25        ................................................................................   80
FJ478194.1_Dvv_isolate_ILMa26        ................................................................................   80
FJ478195.1_Dvv_isolate_ILUR17        ................................................................................   80
FJ478196.1_Dvv_isolate_ILUR18        ................................................................................   80
FJ478197.1_Dvv_isolate_KS2           ..................A...........G...........C.....................................   80
FJ478198.1_Dvv_isolate_Ks4           ..................A...........G...........C.....................................   80
FJ478199.1_Dvv_isolate_KSAl45        ................................................................................   80
FJ478200.1_Dvv_isolate_KSAl46        ................................................................................   80
FJ478201.1_Dvv_isolate_KsSw41        ................................................................................   80
FJ478202.1_Dvv_isolate_KSSw42        ................................................................................   80
FJ478203.1_Dvv_isolate_Rep49         ................................................................................   80
FJ478204.1_Dvv_isolate_Rep50         ................................................................................   80
FJ478205.1_Dvv_isolate_NESc1         ................................................................................   80
FJ478206.1_Dvv_isolate_NESc2         ................................................................................   80
FJ478207.1_Dvv_isolate_NE1_3         ................................................................................   80
FJ478208.1_Dvv_isolate_NE1_4         ................................................................................   80
FJ478209.1_Dvv_isolate_NE1_7         ................................................................................   80
FJ478210.1_Dvv_isolate_NEA_1         ................................................................................   80
FJ478211.1_Dvv_isolate_NEA_2         ................................................................................   80
FJ478212.1_Dvv_isolate_NECon5        ................................................................................   80
FJ478213.1_Dvv_isolate_NECon6        ................................................................................   80
FJ478214.1_Dvv_isolate_NEB_2         ................................................................................   80
FJ478215.1_Dvv_isolate_OH57          ................................................................................   80
FJ478216.1_Dvv_isolate_OH58          ................................................................................   80
FJ478217.1_Dvv_isolate_PA_1          ................................................................................   80
FJ478218.1_Dvv_isolate_PA_2          ................................................................................   80
FJ478219.1_Dvv_isolate_Pen253        ................................................................................   80
FJ478220.1_Dvv_isolate_SD_2          ................................................................................   80
FJ478221.1_Dvv_isolate_SD_3          ................................................................................   80
FJ478222.1_Dvv_isolate_Vir61         ................................................................................   80
FJ478223.1_Dvv_isolate_Vir62         ................................................................................   80
FJ478224.1_Dvv_isolate_Neb_1         ..................A..G........G.................A...............................   80
FJ478225.1_Dvv_isolate_PEN256        ..................A..G..A.....G...........C.....A...............................   80
FJ478226.1_Dvv_isolate_PEN254        ..................A..G..A.......................................................   80
FJ478227.1_Dvz_isolate_TX2_3         ................................................................................   80
FJ478228.1_Dvz_isolate_TX2_4         ................................................................................   80
FJ478229.1_Dvz_isolate_TX3_3         ................................................................................   80
FJ478230.1_Dvz_isolate_TX3_1         ................................................................................   80
FJ478231.1_Dvz_isolate_TX3_4         ................................................................................   80
FJ478232.1_Dvz_isolate_TX4_1         ................................................................................   80
FJ478233.1_Dvz_isolate_TX4_3         ................................................................................   80
FJ478234.1_Dvz_isolate_TX4_4         ................................................................................   80
FJ478235.1_Dvz_isolate_TX5_3         ................................................................................   80
FJ478236.1_Dvz_isolate_TX5_4         ................................................................................   80
FJ478237.1_Dvz_isolate_TX6_1         ................................................................................   80
FJ478238.1_Dvz_isolate_TX6_2         ................................................................................   80
FJ478239.1_Dvz_isolate_TX7_1         ................................................................................   80
FJ478240.1_Dvz_isolate_TX9_1S        ................................................................................   80
FJ478241.1_Dvz_isolate_TX9_2         ................................................................................   80
FJ478242.1_Dvz_isolate_TX10_1        ................................................................................   80
FJ478243.1_Dvz_isolate_TX10_2        ................................................................................   80
FJ478244.1_Dvz_isolate_TX11_1        ................................................................................   80
FJ478245.1_Dvz_isolate_TX11_2        ................................................................................   80
FJ478246.1_Dvz_isolate_TX12_1        ................................................................................   80
FJ478247.1_Dvz_isolate_TX12_2        ................................................................................   80
FJ478248.1_Dvz_isolate_TX15_4        ................................................................................   80
FJ478249.1_Dvz_isolate_TX15_3        ................................................................................   80
FJ478250.1_Dvz_isolate_TX15_2        ................................................................................   80
FJ478251.1_Dvz_isolate_TX17_4        ................................................................................   80
FJ478252.1_Dvz_isolate_TX17_1        ................................................................................   80
FJ478253.1_Dvz_isolate_TX20_2        ................................................................................   80
FJ478254.1_Dvz_isolate_TX20_1        ................................................................................   80
FJ478255.1_Dvz_isolate_TX20_3        ................................................................................   80
FJ478256.1_Dvv_isolate_TX22_5        ................................................................................   80
FJ478257.1_Dvz_isolate_TX22_6        ................................................................................   80
FJ478258.1_Dvv_isolate_TXHa13        ................................................................................   80
FJ478259.1_Dvv_isolate_TXHa14        ................................................................................   80
FJ478260.1_Dvz_isolate_TXSw10        ................................................................................   80
FJ478261.1_Dvz_isolate_TXSw9         ................................................................................   80
FJ478262.1_Dvz_isolate_TX19_2        ................................................................................   80
FJ478263.1_Dvz_isolate_TX19_1        ................................................................................   80
FJ478264.1_Dvv_isolate_Mi66          ................................................................................   80
FJ478265.1_Dvv_isolate_Mex60_1       ................................................................................   80
FJ478266.1_Dvz_isolate_Mex60_2_1     ................................................................................   80
FJ478267.1_Dvz_isolate_Mex61_2       ................................................................................   80
FJ478268.1_Dvv_isolate_Mex61_1_2     ........................A.......................................................   80
FJ478269.1_Dvz_isolate_MEX61_1       ................................................................................   80
FJ478270.1_Dvz_isolate_Mex61_3       ................................................................................   80
FJ478271.1_Dvz_isolate_MEX62_1       ................................................................................   80
FJ478272.1_Dvz_isolate_MEX65_1       ................................................................................   80
FJ478273.1_Dvz_isolate_MEX65_3       ................................................................................   80
FJ478274.1_Dvz_isolate_MEX65_3_1     ................................................................................   80
FJ478275.1_Dvz_isolate_MEX65_4_1     ................................................................................   80
FJ478276.1_Dvz_isolate_Mex69_2       ................................................................................   80
FJ478277.1_Dvz_isolate_Mex69_3       ................................................................................   80
FJ478278.1_Dvz_isolate_MEX65_1_1     ................................................................................   80
FJ478279.1_Dvz_isolate_Mex65_2_1     ................................................................................   80
FJ478280.1_Dvz_isolate_Mex69_1       ................................................................................   80
FJ478281.1_Dvz_isolate_MEX61_5_2     ................................................................................   80
FJ478282.1_Dvz_isolate_MEX65_4_2     ................................................................................   80
FJ478283.1_Dvz_isolate_MEX65_5_2     ................................................................................   80
FJ478284.1_Dvz_isolate_MEX43_6       ................................................................................   80
FJ478285.1_Dvz_isolate_Mex5_1        ................................................................................   80
FJ478286.1_Dvz_isolate_MEX18_2       ................................................................................   80
FJ478287.1_Dvz_isolate_MEX18_5       ................................................................................   80
FJ478288.1_Dvz_isolate_MEX74_1       ........................A.......................................................   80
FJ478289.1_Dvz_isolate_Mex94_1       ................................................................................   80
FJ478290.1_Dvz_isolate_Mex_45_2      ................................................................................   80
FJ478291.1_Dvz_isolate_Mex16_2       ................................................................................   80
FJ478292.1_Dvz_isolate_Mex91_1       ................................................................................   80
FJ478293.1_Dvz_isolate_MAME36_1      ................................................................................   80
FJ478294.1_Dvz_isolate_Mex13_1       ................................................................................   80
FJ478295.1_Dvz_isolate_Mex13_2       ................................................................................   80
FJ478296.1_Dvz_isolate_Mex14_2       ................................................................................   80
FJ478297.1_Dvz_isolate_MEX15_1       ................................................................................   80
FJ478298.1_Dvz_isolate_MEX71_2       ................................................................................   80
FJ478299.1_Dvz_isolate_MEX74_2       ................................................................................   80
FJ478300.1_Dvz_isolate_MEX75_1       ................................................................................   80
FJ478301.1_Dvz_isolate_MEX78_1       ................................................................................   80
FJ478302.1_Dvz_isolate_MEX79_1       ................................................................................   80
FJ478303.1_Dvz_isolate_MEX79_2       ................................................................................   80
FJ478304.1_Dvz_isolate_MEX80_1       ................................................................................   80
FJ478305.1_Dvz_isolate_MEX82_1       ................................................................................   80
FJ478306.1_Dvz_isolate_MEX82_2       ................................................................................   80
FJ478307.1_Dvz_isolate_MEX83_1       ................................................................................   80
FJ478308.1_Dvz_isolate_Mex84_1       ................................................................................   80
FJ478309.1_Dvz_isolate_Mex84_2       ................................................................................   80
FJ478310.1_Dvz_isolate_Mex85_1       ................................................................................   80
FJ478311.1_Dvz_isolate_MEX86_1       ................................................................................   80
FJ478312.1_Dvz_isolate_Mex11_1       ................................................................................   80
FJ478313.1_Dvz_isolate_Mex11_2       ................................................................................   80
FJ478314.1_Dvz_isolate_Mex12_1       ................................................................................   80
FJ478315.1_Dvz_isolate_Mex12_2       ................................................................................   80
FJ478316.1_Dvz_isolate_Mex90_2       ................................................................................   80
FJ478317.1_Dvz_isolate_MEX89_1       ................................................................................   80
FJ478318.1_Dvz_isolate_MEX89_2       ................................................................................   80
FJ478319.1_Dvz_isolate_Mex6_3        ........................A.......................................................   80
FJ478320.1_Dvz_isolate_Mex6_2        ........................A.......................................................   80
FJ478321.1_Dvz_isolate_Mex6_4        ........................A.......................................................   80
FJ478322.1_Dvz_isolate_MEX19_1       ........................A.......................................................   80
FJ478323.1_Dvz_isolate_MEX19_2       ........................A.......................................................   80
FJ478324.1_Dvz_isolate_Mex29_2       ........................A.......................................................   80
FJ478325.1_Dvz_isolate_MEX29_1       ........................A.......................................................   80
FJ478326.1_Dvz_isolate_Oax_2         ........................A.......................................................   80
FJ478327.1_Dvz_isolate_OAX_1         ........................A.......................................................   80
FJ478328.1_Dvz_isolate_Mex1_6        ........................A.......................................................   80
FJ478329.1_Dvz_isolate_Mex1_1        ........................A.......................................................   80
FJ478330.1_Dvz_isolate_Mex1_2        ........................A.......................................................   80
FJ478331.1_Dvz_isolate_Mex24_1       ........................A.......................................................   80
FJ478332.1_Dvz_isolate_Mex24_2       ........................A.......................................................   80
FJ478333.1_Dvz_isolate_Mex25_1       ........................A.......................................................   80
FJ478334.1_Dvz_isolate_Mex26_1       ........................A.......................................................   80
FJ478335.1_Dvz_isolate_Mex26_2       ........................A.......................................................   80
FJ478336.1_Dvz_isolate_Mex31_1       ........................A.......................................................   80
FJ478337.1_Dvz_isolate_Mex31_2       ........................A.......................................................   80
FJ478338.1_Dvz_isolate_MEX35_1       ........................A.......................................................   80
FJ478339.1_Dvz_isolate_Mex36_1       ........................A.......................................................   80
FJ478340.1_Dvz_isolate_Mex36_2       ........................A.......................................................   80
FJ478341.1_Dvz_isolate_Mex35_2       ........................A.......................................................   80
FJ478342.1_Dvz_isolate_Mex39_1       ........................A.......................................................   80
FJ478343.1_Dvz_isolate_Mex_39.2      ........................A.......................................................   80
FJ478344.1_Dvz_isolate_Mex34_2       ........................A.......................................................   80
FJ478345.1_Dvz_isolate_Mex34_1       ........................A.......................................................   80
FJ478346.1_Dvz_isolate_Mex62_3       ........................A.......................................................   80
FJ478347.1_Dvz_isolate_Mex62_2       ........................A.......................................................   80
FJ478348.1_Dvz_isolate_Mex65_2_2     ........................A.......................................................   80
FJ478349.1_Dvz_isolate_Mex61_2_2     ........................A.......................................................   80
FJ478350.1_Dvz_isolate_Mex61_4_2     ................................................................................   80
FJ478351.1_Dvz_isolate_Mex16_1       ........................A.......................................................   80
FJ478352.1_Dvz_isolate_Mex17_1       ........................A.......................................................   80
FJ478353.1_Dvz_isolate_Mex17_2       ........................A.......................................................   80
FJ478354.1_Dvz_isolate_Mex80_2       ........................A.......................................................   80
FJ478355.1_Dvz_isolate_Mex85_2       ........................A.......................................................   80
FJ478356.1_Dvz_isolate_Mex87_1       ................................................................................   80
FJ478357.1_Dvz_isolate_Mex88_1       ........................A.......................................................   80
FJ478358.1_Dvz_isolate_MEX86_2       ................................................................................   80
FJ478359.1_Dvz_isolate_Pue_1         ........................A.......................................................   80
FJ478360.1_Dvz_isolate_Pue_2         ........................A.......................................................   80
FJ478361.1_Dvz_isolate_Mex5_2        ........................A.......................................................   80
FJ478362.1_Dvz_isolate_Mex7_1        ................................................................................   80
FJ478363.1_Dvz_isolate_Mex7_2        ........................A.......................................................   80
FJ478364.1_Dvz_isolate_Mex8_1        ........................A.......................................................   80
FJ478365.1_Dvz_isolate_Mex8_2        ........................A.......................................................   80
FJ478366.1_Dvz_isolate_Mex9_1        ........................A.......................................................   80
FJ478367.1_Dvz_isolate_Mex21_1       ........................A.......................................................   80
FJ478368.1_Dvz_isolate_Mex21_2       ........................A.......................................................   80
FJ478369.1_Dvz_isolate_Mex22_2       ........................A.......................................................   80
FJ478370.1_Dvz_isolate_Mex22_3       ........................A.......................................................   80
FJ478371.1_Dvz_isolate_Mex37_4       ........................A.......................................................   80
FJ478372.1_Dvz_isolate_Mex38_5       ........................A.......................................................   80
FJ478373.1_Dvz_isolate_Mex38_6       ........................A.......................................................   80
FJ478374.1_Dvz_isolate_Mex43_5       ................................................................................   80
FJ478375.1_Dvz_isolate_Mex45_1       ........................A.......................................................   80
FJ478376.1_Dvz_isolate_Mex51_1       ........................A.......................................................   80
FJ478377.1_Dvz_isolate_Mex51_2       ........................A.......................................................   80
FJ478378.1_Dvz_isolate_Mex52_1       ........................A.......................................................   80
FJ478379.1_Dvz_isolate_Mex52_2       ........................A.......................................................   80
FJ478380.1_Dvz_isolate_Mex53_1       ........................A.......................................................   80
FJ478381.1_Dvz_isolate_Mex53_2       ........................A.......................................................   80
FJ478382.1_Dvz_isolate_Mex96_1       ................................................................................   80
FJ478383.1_Dvz_isolate_Mex96_2       ........................A.......................................................   80
FJ478384.1_Dvz_isolate_Mex97_2       ................................................................................   80
FJ478385.1_Dvz_isolate_Mex97_1       ........................A.......................................................   80
FJ478386.1_Dvz_isolate_MEX94_2       ........................A.......................................................   80
KC347611.1_Dvv_isolate_2_v_B2_1996   ........................A.......................................................   80
KC347612.1_Dvv_isolate_3_v_B3_1996   ................................................................................   80
KC347613.1_Dvv_isolate_5_v_B5_1996   ................................................................................   80
KC347614.1_Dvv_isolate_1_v_Dr1_1996  ................................................................................   80
KC347615.1_Dvv_isolate_3_v_Dr3_1996  ................................................................................   80
KC347616.1_Dvv_isolate_1_v_M1_1996   ................................................................................   80
KC347617.1_Dvv_isolate_2_v_M2_1996   ........................A.......................................................   80
KC347618.1_Dvv_isolate_1_v_N1_1996   ........................A.......................................................   80
KC347619.1_Dvv_isolate_2_v_O2_1996   ................................................................................   80
KC347620.1_Dvv_isolate_5_v_O5_1996   ................................................................................   80
KC347621.1_Dvv_isolate_4_v_SS4_1996  ................................................................................   80
KC347622.1_Dvv_isolate_1_v_V1_1996   ................................................................................   80
KC347623.1_Dvv_isolate_2_v_V2_1996   ................................................................................   80
KC347624.1_Dvv_isolate_3_v_V3_1996   ................................................................................   80
KC347625.1_Dvv_isolate_4_v_V4_1996   ................................................................................   80
KC347626.1_Dvv_isolate_5_v_V5_1996   ................................................................................   80
KC347627.1_Dvv_isolate_1_v_B1_2009   ................................................................................   80
KC347628.1_Dvv_isolate_3_v_B3_2009   ................................................................................   80
KC347629.1_Dvv_isolate_4_v_B4_2009   ................................................................................   80
KC347630.1_Dvv_isolate_5_v_B5_2009   ................................................................................   80
KC347631.1_Dvv_isolate_1_v_Dr1_2009  ................................................................................   80
KC347632.1_Dvv_isolate_2_v_Dr2_2009  ................................................................................   80
KC347633.1_Dvv_isolate_3_v_Dr3_2009  ................................................................................   80
KC347634.1_Dvv_isolate_4_v_Dr4_2009  ................................................................................   80
KC347635.1_Dvv_isolate_1_v_M1_2009   ................................................................................   80
KC347636.1_Dvv_isolate_2_v_M2_2009   ................................................................................   80
KC347637.1_Dvv_isolate_3_v_M3_2009   ................................................................................   80
KC347638.1_Dvv_isolate_5_v_M5_2009   ................................................................................   80
KC347639.1_Dvv_isolate_1_v_N1_2009   ................................................................................   80
KC347640.1_Dvv_isolate_2_v_N2_2009   ................................................................................   80
KC347641.1_Dvv_isolate_3_v_N3_2009   ................................................................................   80
KC347642.1_Dvv_isolate_4_v_N4_2009   ................................................................................   80
KC347643.1_Dvv_isolate_5_v_N5_2009   ................................................................................   80
KC347644.1_Dvv_isolate_1_v_O1_2009   ................................................................................   80
KC347645.1_Dvv_isolate_2_v_O2_2009   ................................................................................   80
KC347646.1_Dvv_isolate_5_v_O5_2009   ................................................................................   80
KC347647.1_Dvv_isolate_1_v_SS1_2009  ................................................................................   80
KC347648.1_Dvv_isolate_2_v_SS2_2009  ................................................................................   80
KC347649.1_Dvv_isolate_3_v_SS3_2009  ................................................................................   80
KC347650.1_Dvv_isolate_4_v_SS4_2009  ................................................................................   80
KC347651.1_Dvv_isolate_1_v_V1_2009   ................................................................................   80
KC347652.1_Dvv_isolate_2_v_V2_2009   ................................................................................   80
KC347653.1_Dvv_isolate_3_v_V3_2009   ................................................................................   80
KC347654.1_Dvv_isolate_4_v_V4_2009   ................................................................................   80
KC347655.1_Dvv_isolate_5_v_V5_2009   ................................................................................   80
KC347656.1_Dvv_isolate_1_v_B1_2011   ................................................................................   80
KC347657.1_Dvv_isolate_2_v_B2_2011   ................................................................................   80
KC347658.1_Dvv_isolate_3_v_B3_2011   ................................................................................   80
KC347659.1_Dvv_isolate_4_v_B4_2011   ................................................................................   80
KC347660.1_Dvv_isolate_5_v_B5_2011   ................................................................................   80
KC347661.1_Dvv_isolate_1_v_C1_2011   ................................................................................   80
KC347662.1_Dvv_isolate_2_v_C2_2011   ................................................................................   80
KC347663.1_Dvv_isolate_3_v_C3_2011   ................................................................................   80
KC347664.1_Dvv_isolate_4_v_C4_2011   ................................................................................   80
KC347665.1_Dvv_isolate_5_v_C5_2011   ................................................................................   80
KC347666.1_Dvv_isolate_1_v_D1_2011   ................................................................................   80
KC347667.1_Dvv_isolate_2_v_D2_2011   ................................................................................   80
KC347668.1_Dvv_isolate_3_v_D3_2011   ................................................................................   80
KC347669.1_Dvv_isolate_4_v_D4_2011   ................................................................................   80
KC347670.1_Dvv_isolate_5_v_D5_2011   ................................................................................   80
KC347671.1_Dvv_isolate_1_v_G1_2011   ................................................................................   80
KC347672.1_Dvv_isolate_2_v_G2_2011   ................................................................................   80
KC347673.1_Dvv_isolate_3_v_G3_2011   ................................................................................   80
KC347674.1_Dvv_isolate_4_v_G4_2011   ................................................................................   80
KC347675.1_Dvv_isolate_5_v_G5_2011   ................................................................................   80
KC347676.1_Dvv_isolate_1_v_M1_2011   ................................................................................   80
KC347677.1_Dvv_isolate_2_v_M2_2011   ................................................................................   80
KC347678.1_Dvv_isolate_3_v_M3_2011   ................................................................................   80
KC347679.1_Dvv_isolate_4_v_M4_2011   ................................................................................   80
KC347680.1_Dvv_isolate_5_v_M5_2011   ................................................................................   80
KC347681.1_Dvv_isolate_1_v_MUS1_2011 ................................................................................   80
KC347682.1_Dvv_isolate_2_v_MUS2_2011 ................................................................................   80
KC347683.1_Dvv_isolate_3_v_MUS3_2011 ................................................................................   80
KC347684.1_Dvv_isolate_4_v_MUS4_2011 ................................................................................   80
KC347685.1_Dvv_isolate_5_v_MUS5_2011 ................................................................................   80
KC347686.1_Dvv_isolate_1_v_O1_2011   ................................................................................   80
KC347687.1_Dvv_isolate_2_v_O2_2011   ................................................................................   80
KC347688.1_Dvv_isolate_3_v_O3_2011   ................................................................................   80
KC347689.1_Dvv_isolate_4_v_O4_2011   ................................................................................   80
KC347690.1_Dvv_isolate_5_v_O5_2011   ................................................................................   80
KC347691.1_Dvv_isolate_1_v_R1_2011   ................................................................................   80
KC347692.1_Dvv_isolate_2_v_R2_2011   ................................................................................   80
KC347693.1_Dvv_isolate_3_v_R3_2011   ................................................................................   80
KC347694.1_Dvv_isolate_4_v_R4_2011   ................................................................................   80
KC347695.1_Dvv_isolate_5_v_R5_2011   ................................................................................   80
KC347696.1_Dvv_isolate_1_v_S1_2011   ................................................................................   80
KC347697.1_Dvv_isolate_2_v_S2_2011   ................................................................................   80
KC347698.1_Dvv_isolate_3_v_S3_2011   ................................................................................   80
KC347699.1_Dvv_isolate_4_v_S4_2011   ................................................................................   80
KC347700.1_Dvv_isolate_5_v_S5_2011   ................................................................................   80
KC347701.1_Dvv_isolate_1_v_SS1_2011  ................................................................................   80
KC347702.1_Dvv_isolate_2_v_SS2_2011  ................................................................................   80
KC347703.1_Dvv_isolate_3_v_SS3_2011  ................................................................................   80
KC347704.1_Dvv_isolate_4_v_SS4_2011  ................................................................................   80
KC347705.1_Dvv_isolate_5_v_SS5_2011  ................................................................................   80
KC347706.1_Dvv_isolate_1_v_Ur1_2011  ................................................................................   80
KC347707.1_Dvv_isolate_2_v_Ur2_2011  ................................................................................   80
KC347708.1_Dvv_isolate_3_v_Ur3_2011  ................................................................................   80
KC347709.1_Dvv_isolate_4_v_Ur4_2011  ................................................................................   80
KC347710.1_Dvv_isolate_5_v_Ur5_2011  ................................................................................   80
KC347711.1_Dvv_isolate_1_v_V1_2011   ................................................................................   80
KC347712.1_Dvv_isolate_2_v_V2_2011   ................................................................................   80
KC347713.1_Dvv_isolate_3_v_V3_2011   ................................................................................   80
KC347714.1_Dvv_isolate_4_v_V4_2011   ................................................................................   80
KC347715.1_Dvv_isolate_5_v_V5_2011   ................................................................................   80

                                              90        100       110       120       130       140       150       160
                                     ----:----|----:----|----:----|----:----|----:----|----:----|----:----|----:----|
Consensus                            TTGGCTTATTAGGTTTTATTGTTTGAGCTCATCATATATTTACAGTTGGAATGGATGTTGATACCCGAGCTTATTTTACC  160
AF278556.1_Duu                       ....A........A........A.....C..............T........A...........A.....A........A  160
FJ478391.1_D_amecameca               ....A........A..C.....A..G....................A..T..A...........A..............T  160
FJ478392.1_D_amecameca               ....A........A..C.....A.......................A..T..A...........A..............T  160
AF278548.1__D_porracea               ....A........A..C.....A..G..............C........T..A........C..A...............  160
FJ478388.1_Dvz_isolate_Guat_1        ....TC..............................................A..........................T  160
FJ478389.1_Dvz_isolate_Guat_2        ....TC..............................................A..........................T  160
FJ478387.1_Dvz_isolate_Guat_3        ....TC..............................................A..........................T  160
FJ478390.1_Dvz_isolate_Guat_4        ....TC..............................................A..........................T  160
FJ478182.1_Dvv_isolate_CoCI34        ................................................................................  160
FJ478183.1_Dvv_isolate_CoCl33        ................................................................................  160
FJ478184.1_Dvv_isolate_CoCo30        ................................................................................  160
FJ478185.1_Dvv_isolate_CoCo29        ................................................................................  160
FJ478186.1_Dvv_isolate_CoW37         ................................................................................  160
FJ478187.1_Dvv_isolate_Cow38         ................................................................................  160
FJ478188.1_Dvv_isolate_IA_2          ................................................................................  160
FJ478189.1_Dvv_isolate_IA_1          ................................................................................  160
FJ478190.1_Dvv_isolate_IL2_5         ................................................................................  160
FJ478191.1_Dvv_isolate_IL2_4         ................................................................................  160
FJ478192.1_Dvv_isolate_ILFo22        ................................................................................  160
FJ478193.1_Dvv_isolate_ILMa25        ................................................................................  160
FJ478194.1_Dvv_isolate_ILMa26        ................................................................................  160
FJ478195.1_Dvv_isolate_ILUR17        ................................................................................  160
FJ478196.1_Dvv_isolate_ILUR18        ................................................................................  160
FJ478197.1_Dvv_isolate_KS2           ................................................................................  160
FJ478198.1_Dvv_isolate_Ks4           ................................................................................  160
FJ478199.1_Dvv_isolate_KSAl45        ................................................................................  160
FJ478200.1_Dvv_isolate_KSAl46        ................................................................................  160
FJ478201.1_Dvv_isolate_KsSw41        ................................................................................  160
FJ478202.1_Dvv_isolate_KSSw42        ................................................................................  160
FJ478203.1_Dvv_isolate_Rep49         ................................................................................  160
FJ478204.1_Dvv_isolate_Rep50         ................................................................................  160
FJ478205.1_Dvv_isolate_NESc1         ................................................................................  160
FJ478206.1_Dvv_isolate_NESc2         ................................................................................  160
FJ478207.1_Dvv_isolate_NE1_3         ................................................................................  160
FJ478208.1_Dvv_isolate_NE1_4         ................................................................................  160
FJ478209.1_Dvv_isolate_NE1_7         ................................................................................  160
FJ478210.1_Dvv_isolate_NEA_1         ................................................................................  160
FJ478211.1_Dvv_isolate_NEA_2         ................................................................................  160
FJ478212.1_Dvv_isolate_NECon5        ................................................................................  160
FJ478213.1_Dvv_isolate_NECon6        ................................................................................  160
FJ478214.1_Dvv_isolate_NEB_2         ................................................................................  160
FJ478215.1_Dvv_isolate_OH57          ................................................................................  160
FJ478216.1_Dvv_isolate_OH58          ................................................................................  160
FJ478217.1_Dvv_isolate_PA_1          ................................................................................  160
FJ478218.1_Dvv_isolate_PA_2          ................................................................................  160
FJ478219.1_Dvv_isolate_Pen253        ................................................................................  160
FJ478220.1_Dvv_isolate_SD_2          ................................................................................  160
FJ478221.1_Dvv_isolate_SD_3          ................................................................................  160
FJ478222.1_Dvv_isolate_Vir61         ................................................................................  160
FJ478223.1_Dvv_isolate_Vir62         ................................................................................  160
FJ478224.1_Dvv_isolate_Neb_1         ................................................................................  160
FJ478225.1_Dvv_isolate_PEN256        ................................................................................  160
FJ478226.1_Dvv_isolate_PEN254        ................................................................................  160
FJ478227.1_Dvz_isolate_TX2_3         ................................................................................  160
FJ478228.1_Dvz_isolate_TX2_4         ................................................................................  160
FJ478229.1_Dvz_isolate_TX3_3         ................................................................................  160
FJ478230.1_Dvz_isolate_TX3_1         ................................................................................  160
FJ478231.1_Dvz_isolate_TX3_4         ................................................................................  160
FJ478232.1_Dvz_isolate_TX4_1         ................................................................................  160
FJ478233.1_Dvz_isolate_TX4_3         ................................................................................  160
FJ478234.1_Dvz_isolate_TX4_4         ................................................................................  160
FJ478235.1_Dvz_isolate_TX5_3         ................................................................................  160
FJ478236.1_Dvz_isolate_TX5_4         ................................................................................  160
FJ478237.1_Dvz_isolate_TX6_1         ................................................................................  160
FJ478238.1_Dvz_isolate_TX6_2         ................................................................................  160
FJ478239.1_Dvz_isolate_TX7_1         ................................................................................  160
FJ478240.1_Dvz_isolate_TX9_1S        ................................................................................  160
FJ478241.1_Dvz_isolate_TX9_2         ................................................................................  160
FJ478242.1_Dvz_isolate_TX10_1        ................................................................................  160
FJ478243.1_Dvz_isolate_TX10_2        ................................................................................  160
FJ478244.1_Dvz_isolate_TX11_1        ................................................................................  160
FJ478245.1_Dvz_isolate_TX11_2        ................................................................................  160
FJ478246.1_Dvz_isolate_TX12_1        ................................................................................  160
FJ478247.1_Dvz_isolate_TX12_2        ................................................................................  160
FJ478248.1_Dvz_isolate_TX15_4        ................................................................................  160
FJ478249.1_Dvz_isolate_TX15_3        ................................................................................  160
FJ478250.1_Dvz_isolate_TX15_2        ................................................................................  160
FJ478251.1_Dvz_isolate_TX17_4        ................................................................................  160
FJ478252.1_Dvz_isolate_TX17_1        ................................................................................  160
FJ478253.1_Dvz_isolate_TX20_2        ................................................................................  160
FJ478254.1_Dvz_isolate_TX20_1        ................................................................................  160
FJ478255.1_Dvz_isolate_TX20_3        ................................................................................  160
FJ478256.1_Dvv_isolate_TX22_5        ................................................................................  160
FJ478257.1_Dvz_isolate_TX22_6        ................................................................................  160
FJ478258.1_Dvv_isolate_TXHa13        ................................................................................  160
FJ478259.1_Dvv_isolate_TXHa14        ................................................................................  160
FJ478260.1_Dvz_isolate_TXSw10        ................................................................................  160
FJ478261.1_Dvz_isolate_TXSw9         ................................................................................  160
FJ478262.1_Dvz_isolate_TX19_2        ................................................................................  160
FJ478263.1_Dvz_isolate_TX19_1        ................................................................................  160
FJ478264.1_Dvv_isolate_Mi66          ................................................................................  160
FJ478265.1_Dvv_isolate_Mex60_1       .................................................G..............T..............A  160
FJ478266.1_Dvz_isolate_Mex60_2_1     ................................................................................  160
FJ478267.1_Dvz_isolate_Mex61_2       ................................................................................  160
FJ478268.1_Dvv_isolate_Mex61_1_2     .............A..................................................................  160
FJ478269.1_Dvz_isolate_MEX61_1       ................................................................................  160
FJ478270.1_Dvz_isolate_Mex61_3       ................................................................................  160
FJ478271.1_Dvz_isolate_MEX62_1       ................................................................................  160
FJ478272.1_Dvz_isolate_MEX65_1       ................................................................................  160
FJ478273.1_Dvz_isolate_MEX65_3       ................................................................................  160
FJ478274.1_Dvz_isolate_MEX65_3_1     ................................................................................  160
FJ478275.1_Dvz_isolate_MEX65_4_1     ................................................................................  160
FJ478276.1_Dvz_isolate_Mex69_2       ................................................................................  160
FJ478277.1_Dvz_isolate_Mex69_3       ................................................................................  160
FJ478278.1_Dvz_isolate_MEX65_1_1     ................................................................................  160
FJ478279.1_Dvz_isolate_Mex65_2_1     ................................................................................  160
FJ478280.1_Dvz_isolate_Mex69_1       ................................................................................  160
FJ478281.1_Dvz_isolate_MEX61_5_2     ................................................................................  160
FJ478282.1_Dvz_isolate_MEX65_4_2     ................................................................................  160
FJ478283.1_Dvz_isolate_MEX65_5_2     ................................................................................  160
FJ478284.1_Dvz_isolate_MEX43_6       .C...........C..................................................................  160
FJ478285.1_Dvz_isolate_Mex5_1        ................................................................................  160
FJ478286.1_Dvz_isolate_MEX18_2       .C...........C..................................................................  160
FJ478287.1_Dvz_isolate_MEX18_5       .C..............................................................................  160
FJ478288.1_Dvz_isolate_MEX74_1       ................................................................................  160
FJ478289.1_Dvz_isolate_Mex94_1       ................................................................................  160
FJ478290.1_Dvz_isolate_Mex_45_2      ................................................................................  160
FJ478291.1_Dvz_isolate_Mex16_2       ................................................................T...............  160
FJ478292.1_Dvz_isolate_Mex91_1       ................................................................................  160
FJ478293.1_Dvz_isolate_MAME36_1      ................................................................................  160
FJ478294.1_Dvz_isolate_Mex13_1       ................................................................................  160
FJ478295.1_Dvz_isolate_Mex13_2       ................................................................................  160
FJ478296.1_Dvz_isolate_Mex14_2       ................................................................................  160
FJ478297.1_Dvz_isolate_MEX15_1       ................................................................................  160
FJ478298.1_Dvz_isolate_MEX71_2       ................................................................................  160
FJ478299.1_Dvz_isolate_MEX74_2       ................................................................................  160
FJ478300.1_Dvz_isolate_MEX75_1       ................................................................................  160
FJ478301.1_Dvz_isolate_MEX78_1       ................................................................................  160
FJ478302.1_Dvz_isolate_MEX79_1       ................................................................................  160
FJ478303.1_Dvz_isolate_MEX79_2       ................................................................................  160
FJ478304.1_Dvz_isolate_MEX80_1       ................................................................................  160
FJ478305.1_Dvz_isolate_MEX82_1       ................................................................................  160
FJ478306.1_Dvz_isolate_MEX82_2       ................................................................................  160
FJ478307.1_Dvz_isolate_MEX83_1       ................................................................................  160
FJ478308.1_Dvz_isolate_Mex84_1       ................................................................................  160
FJ478309.1_Dvz_isolate_Mex84_2       ................................................................................  160
FJ478310.1_Dvz_isolate_Mex85_1       ................................................................................  160
FJ478311.1_Dvz_isolate_MEX86_1       ................................................................................  160
FJ478312.1_Dvz_isolate_Mex11_1       ................................................................................  160
FJ478313.1_Dvz_isolate_Mex11_2       ................................................................................  160
FJ478314.1_Dvz_isolate_Mex12_1       ................................................................................  160
FJ478315.1_Dvz_isolate_Mex12_2       ................................................................................  160
FJ478316.1_Dvz_isolate_Mex90_2       ................................................................................  160
FJ478317.1_Dvz_isolate_MEX89_1       ................................................................................  160
FJ478318.1_Dvz_isolate_MEX89_2       ................................................................................  160
FJ478319.1_Dvz_isolate_Mex6_3        .C..T........C...................................G..............................  160
FJ478320.1_Dvz_isolate_Mex6_2        .C..T........C...................................G..............................  160
FJ478321.1_Dvz_isolate_Mex6_4        .C..T........C...................................G..............................  160
FJ478322.1_Dvz_isolate_MEX19_1       .C..T........C...................................G..............................  160
FJ478323.1_Dvz_isolate_MEX19_2       .C..T........C...................................G..............................  160
FJ478324.1_Dvz_isolate_Mex29_2       .C..T........C...................................G..............................  160
FJ478325.1_Dvz_isolate_MEX29_1       .C..T........A...................................G..............................  160
FJ478326.1_Dvz_isolate_Oax_2         .C..T........C...................................G..............................  160
FJ478327.1_Dvz_isolate_OAX_1         .C..T........A...................................G..............................  160
FJ478328.1_Dvz_isolate_Mex1_6        .C..T........C...................................G..............................  160
FJ478329.1_Dvz_isolate_Mex1_1        .C..T........C...................................G..............................  160
FJ478330.1_Dvz_isolate_Mex1_2        .C..T........C...................................G..............................  160
FJ478331.1_Dvz_isolate_Mex24_1       .C..T........C...................................G..............................  160
FJ478332.1_Dvz_isolate_Mex24_2       .C..T........C...................................G..............................  160
FJ478333.1_Dvz_isolate_Mex25_1       .C..T........C...................................G..............................  160
FJ478334.1_Dvz_isolate_Mex26_1       .C..T........C...................................G..............................  160
FJ478335.1_Dvz_isolate_Mex26_2       .C..T........C...................................G..............................  160
FJ478336.1_Dvz_isolate_Mex31_1       .C..T........C...................................G..............................  160
FJ478337.1_Dvz_isolate_Mex31_2       .C..T........C...................................G..............................  160
FJ478338.1_Dvz_isolate_MEX35_1       .C..T........C...................................G..............................  160
FJ478339.1_Dvz_isolate_Mex36_1       .C..T........C...................................G..............................  160
FJ478340.1_Dvz_isolate_Mex36_2       .C..T........C...................................G..............................  160
FJ478341.1_Dvz_isolate_Mex35_2       .C..T........C...................................G..............................  160
FJ478342.1_Dvz_isolate_Mex39_1       .C..T........C...................................G..............................  160
FJ478343.1_Dvz_isolate_Mex_39.2      .C..............................................................................  160
FJ478344.1_Dvz_isolate_Mex34_2       .C..T........C...................................G..............................  160
FJ478345.1_Dvz_isolate_Mex34_1       .C..T........C...................................G..............................  160
FJ478346.1_Dvz_isolate_Mex62_3       .C..T........C...................................G..............................  160
FJ478347.1_Dvz_isolate_Mex62_2       .C..T........C...................................G..............................  160
FJ478348.1_Dvz_isolate_Mex65_2_2     .C..T........C...................................G..............................  160
FJ478349.1_Dvz_isolate_Mex61_2_2     .C..T........C...................................G..............................  160
FJ478350.1_Dvz_isolate_Mex61_4_2     ................................................................................  160
FJ478351.1_Dvz_isolate_Mex16_1       .C..T........C...................................G..............T...............  160
FJ478352.1_Dvz_isolate_Mex17_1       .C...........C..................................................................  160
FJ478353.1_Dvz_isolate_Mex17_2       .C...........C..................................................................  160
FJ478354.1_Dvz_isolate_Mex80_2       .C..T........C...................................G..............................  160
FJ478355.1_Dvz_isolate_Mex85_2       .C...........C..................................................................  160
FJ478356.1_Dvz_isolate_Mex87_1       ................................................................................  160
FJ478357.1_Dvz_isolate_Mex88_1       .C..T........C...................................G..............................  160
FJ478358.1_Dvz_isolate_MEX86_2       ................................................................................  160
FJ478359.1_Dvz_isolate_Pue_1         .C..T........C...................................G..............................  160
FJ478360.1_Dvz_isolate_Pue_2         .C..T........A...................................G..............................  160
FJ478361.1_Dvz_isolate_Mex5_2        .C..T........A...................................G..............................  160
FJ478362.1_Dvz_isolate_Mex7_1        .............C..................................................................  160
FJ478363.1_Dvz_isolate_Mex7_2        .............C..................................................................  160
FJ478364.1_Dvz_isolate_Mex8_1        .C..T........C...................................G..............................  160
FJ478365.1_Dvz_isolate_Mex8_2        .C..T........C...................................G..............................  160
FJ478366.1_Dvz_isolate_Mex9_1        .C..T........C...................................G..............................  160
FJ478367.1_Dvz_isolate_Mex21_1       .C..T........C...................................G..............................  160
FJ478368.1_Dvz_isolate_Mex21_2       .C..T........C...................................G..............................  160
FJ478369.1_Dvz_isolate_Mex22_2       .C..T........C...................................G..............................  160
FJ478370.1_Dvz_isolate_Mex22_3       .C..T........C...................................G..............................  160
FJ478371.1_Dvz_isolate_Mex37_4       .C..T........C...................................G..............................  160
FJ478372.1_Dvz_isolate_Mex38_5       .C..T........C...................................G..............................  160
FJ478373.1_Dvz_isolate_Mex38_6       .C..T........C...................................G..............................  160
FJ478374.1_Dvz_isolate_Mex43_5       .C..T........C...................................G..............................  160
FJ478375.1_Dvz_isolate_Mex45_1       .C..T........C...................................G..............................  160
FJ478376.1_Dvz_isolate_Mex51_1       .C..T........C...................................G..............................  160
FJ478377.1_Dvz_isolate_Mex51_2       .C..T........C...................................G..............................  160
FJ478378.1_Dvz_isolate_Mex52_1       .C..T........C...................................G..............................  160
FJ478379.1_Dvz_isolate_Mex52_2       .C..T........C...................................G..............................  160
FJ478380.1_Dvz_isolate_Mex53_1       .C..T........C...................................G..............................  160
FJ478381.1_Dvz_isolate_Mex53_2       .C..T........C...................................G..............................  160
FJ478382.1_Dvz_isolate_Mex96_1       .C...........C...................................G..............................  160
FJ478383.1_Dvz_isolate_Mex96_2       .C..T........C...................................G..............................  160
FJ478384.1_Dvz_isolate_Mex97_2       .C...........C...................................G..............................  160
FJ478385.1_Dvz_isolate_Mex97_1       .C..............................................................................  160
FJ478386.1_Dvz_isolate_MEX94_2       .C...........C...................................G..............................  160
KC347611.1_Dvv_isolate_2_v_B2_1996   ................................................................................  160
KC347612.1_Dvv_isolate_3_v_B3_1996   ................................................................................  160
KC347613.1_Dvv_isolate_5_v_B5_1996   ................................................................................  160
KC347614.1_Dvv_isolate_1_v_Dr1_1996  ................................................................................  160
KC347615.1_Dvv_isolate_3_v_Dr3_1996  ................................................................................  160
KC347616.1_Dvv_isolate_1_v_M1_1996   ................................................................................  160
KC347617.1_Dvv_isolate_2_v_M2_1996   .C..T...........................................................................  160
KC347618.1_Dvv_isolate_1_v_N1_1996   .................................................G..............................  160
KC347619.1_Dvv_isolate_2_v_O2_1996   ................................................................................  160
KC347620.1_Dvv_isolate_5_v_O5_1996   ................................................................................  160
KC347621.1_Dvv_isolate_4_v_SS4_1996  ................................................................................  160
KC347622.1_Dvv_isolate_1_v_V1_1996   ................................................................................  160
KC347623.1_Dvv_isolate_2_v_V2_1996   ................................................................................  160
KC347624.1_Dvv_isolate_3_v_V3_1996   ................................................................................  160
KC347625.1_Dvv_isolate_4_v_V4_1996   ................................................................................  160
KC347626.1_Dvv_isolate_5_v_V5_1996   ................................................................................  160
KC347627.1_Dvv_isolate_1_v_B1_2009   ................................................................................  160
KC347628.1_Dvv_isolate_3_v_B3_2009   ................................................................................  160
KC347629.1_Dvv_isolate_4_v_B4_2009   ................................................................................  160
KC347630.1_Dvv_isolate_5_v_B5_2009   ................................................................................  160
KC347631.1_Dvv_isolate_1_v_Dr1_2009  ................................................................................  160
KC347632.1_Dvv_isolate_2_v_Dr2_2009  ................................................................................  160
KC347633.1_Dvv_isolate_3_v_Dr3_2009  ................................................................................  160
KC347634.1_Dvv_isolate_4_v_Dr4_2009  ................................................................................  160
KC347635.1_Dvv_isolate_1_v_M1_2009   ................................................................................  160
KC347636.1_Dvv_isolate_2_v_M2_2009   ................................................................................  160
KC347637.1_Dvv_isolate_3_v_M3_2009   ................................................................................  160
KC347638.1_Dvv_isolate_5_v_M5_2009   ................................................................................  160
KC347639.1_Dvv_isolate_1_v_N1_2009   ................................................................................  160
KC347640.1_Dvv_isolate_2_v_N2_2009   ................................................................................  160
KC347641.1_Dvv_isolate_3_v_N3_2009   ................................................................................  160
KC347642.1_Dvv_isolate_4_v_N4_2009   ................................................................................  160
KC347643.1_Dvv_isolate_5_v_N5_2009   ................................................................................  160
KC347644.1_Dvv_isolate_1_v_O1_2009   ................................................................................  160
KC347645.1_Dvv_isolate_2_v_O2_2009   ................................................................................  160
KC347646.1_Dvv_isolate_5_v_O5_2009   ................................................................................  160
KC347647.1_Dvv_isolate_1_v_SS1_2009  ................................................................................  160
KC347648.1_Dvv_isolate_2_v_SS2_2009  ................................................................................  160
KC347649.1_Dvv_isolate_3_v_SS3_2009  ................................................................................  160
KC347650.1_Dvv_isolate_4_v_SS4_2009  ................................................................................  160
KC347651.1_Dvv_isolate_1_v_V1_2009   ................................................................................  160
KC347652.1_Dvv_isolate_2_v_V2_2009   ................................................................................  160
KC347653.1_Dvv_isolate_3_v_V3_2009   ................................................................................  160
KC347654.1_Dvv_isolate_4_v_V4_2009   ................................................................................  160
KC347655.1_Dvv_isolate_5_v_V5_2009   ................................................................................  160
KC347656.1_Dvv_isolate_1_v_B1_2011   ................................................................................  160
KC347657.1_Dvv_isolate_2_v_B2_2011   ................................................................................  160
KC347658.1_Dvv_isolate_3_v_B3_2011   ................................................................................  160
KC347659.1_Dvv_isolate_4_v_B4_2011   ................................................................................  160
KC347660.1_Dvv_isolate_5_v_B5_2011   ................................................................................  160
KC347661.1_Dvv_isolate_1_v_C1_2011   ................................................................................  160
KC347662.1_Dvv_isolate_2_v_C2_2011   ................................................................................  160
KC347663.1_Dvv_isolate_3_v_C3_2011   ................................................................................  160
KC347664.1_Dvv_isolate_4_v_C4_2011   ................................................................................  160
KC347665.1_Dvv_isolate_5_v_C5_2011   ................................................................................  160
KC347666.1_Dvv_isolate_1_v_D1_2011   ................................................................................  160
KC347667.1_Dvv_isolate_2_v_D2_2011   ................................................................................  160
KC347668.1_Dvv_isolate_3_v_D3_2011   ................................................................................  160
KC347669.1_Dvv_isolate_4_v_D4_2011   ................................................................................  160
KC347670.1_Dvv_isolate_5_v_D5_2011   ................................................................................  160
KC347671.1_Dvv_isolate_1_v_G1_2011   ................................................................................  160
KC347672.1_Dvv_isolate_2_v_G2_2011   ................................................................................  160
KC347673.1_Dvv_isolate_3_v_G3_2011   ................................................................................  160
KC347674.1_Dvv_isolate_4_v_G4_2011   ................................................................................  160
KC347675.1_Dvv_isolate_5_v_G5_2011   ................................................................................  160
KC347676.1_Dvv_isolate_1_v_M1_2011   ................................................................................  160
KC347677.1_Dvv_isolate_2_v_M2_2011   ................................................................................  160
KC347678.1_Dvv_isolate_3_v_M3_2011   ................................................................................  160
KC347679.1_Dvv_isolate_4_v_M4_2011   ................................................................................  160
KC347680.1_Dvv_isolate_5_v_M5_2011   ................................................................................  160
KC347681.1_Dvv_isolate_1_v_MUS1_2011 ................................................................................  160
KC347682.1_Dvv_isolate_2_v_MUS2_2011 ................................................................................  160
KC347683.1_Dvv_isolate_3_v_MUS3_2011 ................................................................................  160
KC347684.1_Dvv_isolate_4_v_MUS4_2011 ................................................................................  160
KC347685.1_Dvv_isolate_5_v_MUS5_2011 ................................................................................  160
KC347686.1_Dvv_isolate_1_v_O1_2011   ................................................................................  160
KC347687.1_Dvv_isolate_2_v_O2_2011   ................................................................................  160
KC347688.1_Dvv_isolate_3_v_O3_2011   ................................................................................  160
KC347689.1_Dvv_isolate_4_v_O4_2011   ................................................................................  160
KC347690.1_Dvv_isolate_5_v_O5_2011   ................................................................................  160
KC347691.1_Dvv_isolate_1_v_R1_2011   ................................................................................  160
KC347692.1_Dvv_isolate_2_v_R2_2011   ................................................................................  160
KC347693.1_Dvv_isolate_3_v_R3_2011   ................................................................................  160
KC347694.1_Dvv_isolate_4_v_R4_2011   ................................................................................  160
KC347695.1_Dvv_isolate_5_v_R5_2011   ................................................................................  160
KC347696.1_Dvv_isolate_1_v_S1_2011   ................................................................................  160
KC347697.1_Dvv_isolate_2_v_S2_2011   ................................................................................  160
KC347698.1_Dvv_isolate_3_v_S3_2011   ................................................................................  160
KC347699.1_Dvv_isolate_4_v_S4_2011   ................................................................................  160
KC347700.1_Dvv_isolate_5_v_S5_2011   ................................................................................  160
KC347701.1_Dvv_isolate_1_v_SS1_2011  ................................................................................  160
KC347702.1_Dvv_isolate_2_v_SS2_2011  ................................................................................  160
KC347703.1_Dvv_isolate_3_v_SS3_2011  ................................................................................  160
KC347704.1_Dvv_isolate_4_v_SS4_2011  ................................................................................  160
KC347705.1_Dvv_isolate_5_v_SS5_2011  ................................................................................  160
KC347706.1_Dvv_isolate_1_v_Ur1_2011  ................................................................................  160
KC347707.1_Dvv_isolate_2_v_Ur2_2011  ................................................................................  160
KC347708.1_Dvv_isolate_3_v_Ur3_2011  ................................................................................  160
KC347709.1_Dvv_isolate_4_v_Ur4_2011  ................................................................................  160
KC347710.1_Dvv_isolate_5_v_Ur5_2011  ................................................................................  160
KC347711.1_Dvv_isolate_1_v_V1_2011   ................................................................................  160
KC347712.1_Dvv_isolate_2_v_V2_2011   ................................................................................  160
KC347713.1_Dvv_isolate_3_v_V3_2011   ................................................................................  160
KC347714.1_Dvv_isolate_4_v_V4_2011   ................................................................................  160
KC347715.1_Dvv_isolate_5_v_V5_2011   ................................................................................  160

                                              170       180       190       200       210       220       230       240
                                     ----:----|----:----|----:----|----:----|----:----|----:----|----:----|----:----|
Consensus                            TCAGCAACTATAATTATTGCTGTACCAACTGGAATTAAAGTATTTAGATGATTAGCTACTTATCATGGAACTACTATTAC  240
AF278556.1_Duu                       ..T..T..A...........A..T..T.............................A..A.T...C........A..C..  240
FJ478391.1_D_amecameca               ........A..G...........T..T..........................G...................TA.....  240
FJ478392.1_D_amecameca               ........A..............T..C..............................................TA.....  240
AF278548.1__D_porracea               .......................T.....A.....C........C....................C.....A..A.....  240
FJ478388.1_Dvz_isolate_Guat_1        ...........G...............................................C..C.................  240
FJ478389.1_Dvz_isolate_Guat_2        ...........G...............................................C..C.................  240
FJ478387.1_Dvz_isolate_Guat_3        ...........G...............................................C..C.................  240
FJ478390.1_Dvz_isolate_Guat_4        ...........G...............................................C..C.................  240
FJ478182.1_Dvv_isolate_CoCI34        ................................................................................  240
FJ478183.1_Dvv_isolate_CoCl33        ................................................................................  240
FJ478184.1_Dvv_isolate_CoCo30        ................................................................................  240
FJ478185.1_Dvv_isolate_CoCo29        ................................................................................  240
FJ478186.1_Dvv_isolate_CoW37         ................................................................................  240
FJ478187.1_Dvv_isolate_Cow38         ................................................................................  240
FJ478188.1_Dvv_isolate_IA_2          ................................................................................  240
FJ478189.1_Dvv_isolate_IA_1          ................................................................................  240
FJ478190.1_Dvv_isolate_IL2_5         ................................................................................  240
FJ478191.1_Dvv_isolate_IL2_4         ................................................................................  240
FJ478192.1_Dvv_isolate_ILFo22        ................................................................................  240
FJ478193.1_Dvv_isolate_ILMa25        ................................................................................  240
FJ478194.1_Dvv_isolate_ILMa26        ................................................................................  240
FJ478195.1_Dvv_isolate_ILUR17        ................................................................................  240
FJ478196.1_Dvv_isolate_ILUR18        ................................................................................  240
FJ478197.1_Dvv_isolate_KS2           ................................................................................  240
FJ478198.1_Dvv_isolate_Ks4           ................................................................................  240
FJ478199.1_Dvv_isolate_KSAl45        ................................................................................  240
FJ478200.1_Dvv_isolate_KSAl46        ................................................................................  240
FJ478201.1_Dvv_isolate_KsSw41        ................................................................................  240
FJ478202.1_Dvv_isolate_KSSw42        ................................................................................  240
FJ478203.1_Dvv_isolate_Rep49         ................................................................................  240
FJ478204.1_Dvv_isolate_Rep50         ................................................................................  240
FJ478205.1_Dvv_isolate_NESc1         ................................................................................  240
FJ478206.1_Dvv_isolate_NESc2         ................................................................................  240
FJ478207.1_Dvv_isolate_NE1_3         ................................................................................  240
FJ478208.1_Dvv_isolate_NE1_4         ................................................................................  240
FJ478209.1_Dvv_isolate_NE1_7         ................................................................................  240
FJ478210.1_Dvv_isolate_NEA_1         ................................................................................  240
FJ478211.1_Dvv_isolate_NEA_2         ................................................................................  240
FJ478212.1_Dvv_isolate_NECon5        ................................................................................  240
FJ478213.1_Dvv_isolate_NECon6        ................................................................................  240
FJ478214.1_Dvv_isolate_NEB_2         ................................................................................  240
FJ478215.1_Dvv_isolate_OH57          ................................................................................  240
FJ478216.1_Dvv_isolate_OH58          ................................................................................  240
FJ478217.1_Dvv_isolate_PA_1          ................................................................................  240
FJ478218.1_Dvv_isolate_PA_2          ................................................................................  240
FJ478219.1_Dvv_isolate_Pen253        ................................................................................  240
FJ478220.1_Dvv_isolate_SD_2          ................................................................................  240
FJ478221.1_Dvv_isolate_SD_3          ................................................................................  240
FJ478222.1_Dvv_isolate_Vir61         ................................................................................  240
FJ478223.1_Dvv_isolate_Vir62         ................................................................................  240
FJ478224.1_Dvv_isolate_Neb_1         ................................................................................  240
FJ478225.1_Dvv_isolate_PEN256        ................................................................................  240
FJ478226.1_Dvv_isolate_PEN254        ................................................................................  240
FJ478227.1_Dvz_isolate_TX2_3         ................................................................................  240
FJ478228.1_Dvz_isolate_TX2_4         ................................................................................  240
FJ478229.1_Dvz_isolate_TX3_3         ................................................................................  240
FJ478230.1_Dvz_isolate_TX3_1         ................................................................................  240
FJ478231.1_Dvz_isolate_TX3_4         ................................................................................  240
FJ478232.1_Dvz_isolate_TX4_1         ................................................................................  240
FJ478233.1_Dvz_isolate_TX4_3         ................................................................................  240
FJ478234.1_Dvz_isolate_TX4_4         ................................................................................  240
FJ478235.1_Dvz_isolate_TX5_3         ................................................................................  240
FJ478236.1_Dvz_isolate_TX5_4         ................................................................................  240
FJ478237.1_Dvz_isolate_TX6_1         ................................................................................  240
FJ478238.1_Dvz_isolate_TX6_2         ................................................................................  240
FJ478239.1_Dvz_isolate_TX7_1         ................................................................................  240
FJ478240.1_Dvz_isolate_TX9_1S        ................................................................................  240
FJ478241.1_Dvz_isolate_TX9_2         ................................................................................  240
FJ478242.1_Dvz_isolate_TX10_1        ................................................................................  240
FJ478243.1_Dvz_isolate_TX10_2        ................................................................................  240
FJ478244.1_Dvz_isolate_TX11_1        ................................................................................  240
FJ478245.1_Dvz_isolate_TX11_2        ................................................................................  240
FJ478246.1_Dvz_isolate_TX12_1        ................................................................................  240
FJ478247.1_Dvz_isolate_TX12_2        ................................................................................  240
FJ478248.1_Dvz_isolate_TX15_4        ................................................................................  240
FJ478249.1_Dvz_isolate_TX15_3        ................................................................................  240
FJ478250.1_Dvz_isolate_TX15_2        ................................................................................  240
FJ478251.1_Dvz_isolate_TX17_4        ................................................................................  240
FJ478252.1_Dvz_isolate_TX17_1        ................................................................................  240
FJ478253.1_Dvz_isolate_TX20_2        ................................................................................  240
FJ478254.1_Dvz_isolate_TX20_1        ................................................................................  240
FJ478255.1_Dvz_isolate_TX20_3        ................................................................................  240
FJ478256.1_Dvv_isolate_TX22_5        ................................................................................  240
FJ478257.1_Dvz_isolate_TX22_6        ................................................................................  240
FJ478258.1_Dvv_isolate_TXHa13        ................................................................................  240
FJ478259.1_Dvv_isolate_TXHa14        ................................................................................  240
FJ478260.1_Dvz_isolate_TXSw10        ................................................................................  240
FJ478261.1_Dvz_isolate_TXSw9         ................................................................................  240
FJ478262.1_Dvz_isolate_TX19_2        ................................................................................  240
FJ478263.1_Dvz_isolate_TX19_1        ................................................................................  240
FJ478264.1_Dvv_isolate_Mi66          ................................................................................  240
FJ478265.1_Dvv_isolate_Mex60_1       ...................................................A............................  240
FJ478266.1_Dvz_isolate_Mex60_2_1     ................................................................................  240
FJ478267.1_Dvz_isolate_Mex61_2       ................................................................................  240
FJ478268.1_Dvv_isolate_Mex61_1_2     ...................................................C............................  240
FJ478269.1_Dvz_isolate_MEX61_1       ................................................................................  240
FJ478270.1_Dvz_isolate_Mex61_3       ................................................................................  240
FJ478271.1_Dvz_isolate_MEX62_1       ................................................................................  240
FJ478272.1_Dvz_isolate_MEX65_1       ................................................................................  240
FJ478273.1_Dvz_isolate_MEX65_3       ................................................................................  240
FJ478274.1_Dvz_isolate_MEX65_3_1     ................................................................................  240
FJ478275.1_Dvz_isolate_MEX65_4_1     ................................................................................  240
FJ478276.1_Dvz_isolate_Mex69_2       ................................................................................  240
FJ478277.1_Dvz_isolate_Mex69_3       ................................................................................  240
FJ478278.1_Dvz_isolate_MEX65_1_1     ................................................................................  240
FJ478279.1_Dvz_isolate_Mex65_2_1     ................................................................................  240
FJ478280.1_Dvz_isolate_Mex69_1       ................................................................................  240
FJ478281.1_Dvz_isolate_MEX61_5_2     ................................................................................  240
FJ478282.1_Dvz_isolate_MEX65_4_2     ................................................................................  240
FJ478283.1_Dvz_isolate_MEX65_5_2     ................................................................................  240
FJ478284.1_Dvz_isolate_MEX43_6       ................................................................................  240
FJ478285.1_Dvz_isolate_Mex5_1        ................................................................................  240
FJ478286.1_Dvz_isolate_MEX18_2       ...................................................C............................  240
FJ478287.1_Dvz_isolate_MEX18_5       ................................................................................  240
FJ478288.1_Dvz_isolate_MEX74_1       ................................................................................  240
FJ478289.1_Dvz_isolate_Mex94_1       ................................................................................  240
FJ478290.1_Dvz_isolate_Mex_45_2      ................................................................................  240
FJ478291.1_Dvz_isolate_Mex16_2       ................................................................................  240
FJ478292.1_Dvz_isolate_Mex91_1       ......................................................A.........................  240
FJ478293.1_Dvz_isolate_MAME36_1      ................................................................................  240
FJ478294.1_Dvz_isolate_Mex13_1       ................................................................................  240
FJ478295.1_Dvz_isolate_Mex13_2       ................................................................................  240
FJ478296.1_Dvz_isolate_Mex14_2       ................................................................................  240
FJ478297.1_Dvz_isolate_MEX15_1       ................................................................................  240
FJ478298.1_Dvz_isolate_MEX71_2       ................................................................................  240
FJ478299.1_Dvz_isolate_MEX74_2       ................................................................................  240
FJ478300.1_Dvz_isolate_MEX75_1       ................................................................................  240
FJ478301.1_Dvz_isolate_MEX78_1       ................................................................................  240
FJ478302.1_Dvz_isolate_MEX79_1       ................................................................................  240
FJ478303.1_Dvz_isolate_MEX79_2       ................................................................................  240
FJ478304.1_Dvz_isolate_MEX80_1       ................................................................................  240
FJ478305.1_Dvz_isolate_MEX82_1       ................................................................................  240
FJ478306.1_Dvz_isolate_MEX82_2       ................................................................................  240
FJ478307.1_Dvz_isolate_MEX83_1       ................................................................................  240
FJ478308.1_Dvz_isolate_Mex84_1       ................................................................................  240
FJ478309.1_Dvz_isolate_Mex84_2       ................................................................................  240
FJ478310.1_Dvz_isolate_Mex85_1       ................................................................................  240
FJ478311.1_Dvz_isolate_MEX86_1       ................................................................................  240
FJ478312.1_Dvz_isolate_Mex11_1       ................................................................................  240
FJ478313.1_Dvz_isolate_Mex11_2       ................................................................................  240
FJ478314.1_Dvz_isolate_Mex12_1       ................................................................................  240
FJ478315.1_Dvz_isolate_Mex12_2       ................................................................................  240
FJ478316.1_Dvz_isolate_Mex90_2       ................................................................................  240
FJ478317.1_Dvz_isolate_MEX89_1       ................................................................................  240
FJ478318.1_Dvz_isolate_MEX89_2       ................................................................................  240
FJ478319.1_Dvz_isolate_Mex6_3        ...................................................C....................G.......  240
FJ478320.1_Dvz_isolate_Mex6_2        ...................................................C....................G.......  240
FJ478321.1_Dvz_isolate_Mex6_4        ...................................................C....................G.......  240
FJ478322.1_Dvz_isolate_MEX19_1       ...................................................C....................G.......  240
FJ478323.1_Dvz_isolate_MEX19_2       ...................................................C....................G.......  240
FJ478324.1_Dvz_isolate_Mex29_2       ...................................................C....................G.......  240
FJ478325.1_Dvz_isolate_MEX29_1       ...................................................C............................  240
FJ478326.1_Dvz_isolate_Oax_2         ...................................................C....................G.......  240
FJ478327.1_Dvz_isolate_OAX_1         ...................................................C............................  240
FJ478328.1_Dvz_isolate_Mex1_6        ...................................................C....................G.......  240
FJ478329.1_Dvz_isolate_Mex1_1        ...................................................C....................G.......  240
FJ478330.1_Dvz_isolate_Mex1_2        ...................................................C....................G.......  240
FJ478331.1_Dvz_isolate_Mex24_1       ...................................................C....................G.......  240
FJ478332.1_Dvz_isolate_Mex24_2       ...................................................C....................G.......  240
FJ478333.1_Dvz_isolate_Mex25_1       ...................................................C....................G.......  240
FJ478334.1_Dvz_isolate_Mex26_1       ...................................................C....................G.......  240
FJ478335.1_Dvz_isolate_Mex26_2       ...................................................C....................G.......  240
FJ478336.1_Dvz_isolate_Mex31_1       ...................................................C....................G.......  240
FJ478337.1_Dvz_isolate_Mex31_2       ...................................................C....................G.......  240
FJ478338.1_Dvz_isolate_MEX35_1       ...................................................C....................G.......  240
FJ478339.1_Dvz_isolate_Mex36_1       ...................................................C....................G.......  240
FJ478340.1_Dvz_isolate_Mex36_2       ...................................................C....................G.......  240
FJ478341.1_Dvz_isolate_Mex35_2       ...................................................C....................G.......  240
FJ478342.1_Dvz_isolate_Mex39_1       ...................................................C....................G.......  240
FJ478343.1_Dvz_isolate_Mex_39.2      ...................................................C....................G.......  240
FJ478344.1_Dvz_isolate_Mex34_2       ...................................................C....................G.......  240
FJ478345.1_Dvz_isolate_Mex34_1       ...................................................C....................G.......  240
FJ478346.1_Dvz_isolate_Mex62_3       ...................................................C....................G.......  240
FJ478347.1_Dvz_isolate_Mex62_2       ...................................................C....................G.......  240
FJ478348.1_Dvz_isolate_Mex65_2_2     ...................................................C....................G.......  240
FJ478349.1_Dvz_isolate_Mex61_2_2     ...................................................C....................G.......  240
FJ478350.1_Dvz_isolate_Mex61_4_2     ................................................................................  240
FJ478351.1_Dvz_isolate_Mex16_1       ...................................................C....................G.......  240
FJ478352.1_Dvz_isolate_Mex17_1       ...................................................C....................G.......  240
FJ478353.1_Dvz_isolate_Mex17_2       ...................................................C....................G.......  240
FJ478354.1_Dvz_isolate_Mex80_2       ...................................................C....................G.......  240
FJ478355.1_Dvz_isolate_Mex85_2       ...................................................C....................G.......  240
FJ478356.1_Dvz_isolate_Mex87_1       ................................................................................  240
FJ478357.1_Dvz_isolate_Mex88_1       ...................................................C....................G.......  240
FJ478358.1_Dvz_isolate_MEX86_2       ................................................................................  240
FJ478359.1_Dvz_isolate_Pue_1         ...................................................C....................G.......  240
FJ478360.1_Dvz_isolate_Pue_2         ...................................................C............................  240
FJ478361.1_Dvz_isolate_Mex5_2        ...................................................C............................  240
FJ478362.1_Dvz_isolate_Mex7_1        ...................................................C....................G.......  240
FJ478363.1_Dvz_isolate_Mex7_2        ................................................................................  240
FJ478364.1_Dvz_isolate_Mex8_1        ...................................................C....................G.......  240
FJ478365.1_Dvz_isolate_Mex8_2        ...................................................C....................G.......  240
FJ478366.1_Dvz_isolate_Mex9_1        ...................................................C....................G.......  240
FJ478367.1_Dvz_isolate_Mex21_1       ...................................................C....................G.......  240
FJ478368.1_Dvz_isolate_Mex21_2       ...................................................C....................G.......  240
FJ478369.1_Dvz_isolate_Mex22_2       ...................................................C....................G.......  240
FJ478370.1_Dvz_isolate_Mex22_3       ...................................................C....................G.......  240
FJ478371.1_Dvz_isolate_Mex37_4       ...................................................C....................G.......  240
FJ478372.1_Dvz_isolate_Mex38_5       ...................................................C....................G.......  240
FJ478373.1_Dvz_isolate_Mex38_6       ...................................................C....................G.......  240
FJ478374.1_Dvz_isolate_Mex43_5       ...................................................C....................G.......  240
FJ478375.1_Dvz_isolate_Mex45_1       ...................................................C....................G.......  240
FJ478376.1_Dvz_isolate_Mex51_1       ...................................................C....................G.......  240
FJ478377.1_Dvz_isolate_Mex51_2       ...................................................C....................G.......  240
FJ478378.1_Dvz_isolate_Mex52_1       ...................................................C....................G.......  240
FJ478379.1_Dvz_isolate_Mex52_2       ...................................................C....................G.......  240
FJ478380.1_Dvz_isolate_Mex53_1       ...................................................C....................G.......  240
FJ478381.1_Dvz_isolate_Mex53_2       ...................................................C....................G.......  240
FJ478382.1_Dvz_isolate_Mex96_1       ...................................................C....................G.......  240
FJ478383.1_Dvz_isolate_Mex96_2       ...................................................C....................G.......  240
FJ478384.1_Dvz_isolate_Mex97_2       ...................................................C....................G.......  240
FJ478385.1_Dvz_isolate_Mex97_1       ................................................................................  240
FJ478386.1_Dvz_isolate_MEX94_2       ...................................................C....................G.......  240
KC347611.1_Dvv_isolate_2_v_B2_1996   ................................................................................  240
KC347612.1_Dvv_isolate_3_v_B3_1996   ................................................................................  240
KC347613.1_Dvv_isolate_5_v_B5_1996   ................................................................................  240
KC347614.1_Dvv_isolate_1_v_Dr1_1996  ................................................................................  240
KC347615.1_Dvv_isolate_3_v_Dr3_1996  ................................................................................  240
KC347616.1_Dvv_isolate_1_v_M1_1996   ................................................................................  240
KC347617.1_Dvv_isolate_2_v_M2_1996   ...................................................C....................G.......  240
KC347618.1_Dvv_isolate_1_v_N1_1996   ........................................................................G.......  240
KC347619.1_Dvv_isolate_2_v_O2_1996   ................................................................................  240
KC347620.1_Dvv_isolate_5_v_O5_1996   ................................................................................  240
KC347621.1_Dvv_isolate_4_v_SS4_1996  ................................................................................  240
KC347622.1_Dvv_isolate_1_v_V1_1996   ................................................................................  240
KC347623.1_Dvv_isolate_2_v_V2_1996   ................................................................................  240
KC347624.1_Dvv_isolate_3_v_V3_1996   ................................................................................  240
KC347625.1_Dvv_isolate_4_v_V4_1996   ................................................................................  240
KC347626.1_Dvv_isolate_5_v_V5_1996   ................................................................................  240
KC347627.1_Dvv_isolate_1_v_B1_2009   ................................................................................  240
KC347628.1_Dvv_isolate_3_v_B3_2009   ................................................................................  240
KC347629.1_Dvv_isolate_4_v_B4_2009   ................................................................................  240
KC347630.1_Dvv_isolate_5_v_B5_2009   ................................................................................  240
KC347631.1_Dvv_isolate_1_v_Dr1_2009  ................................................................................  240
KC347632.1_Dvv_isolate_2_v_Dr2_2009  ................................................................................  240
KC347633.1_Dvv_isolate_3_v_Dr3_2009  ................................................................................  240
KC347634.1_Dvv_isolate_4_v_Dr4_2009  ................................................................................  240
KC347635.1_Dvv_isolate_1_v_M1_2009   ................................................................................  240
KC347636.1_Dvv_isolate_2_v_M2_2009   ................................................................................  240
KC347637.1_Dvv_isolate_3_v_M3_2009   ................................................................................  240
KC347638.1_Dvv_isolate_5_v_M5_2009   ................................................................................  240
KC347639.1_Dvv_isolate_1_v_N1_2009   ................................................................................  240
KC347640.1_Dvv_isolate_2_v_N2_2009   ................................................................................  240
KC347641.1_Dvv_isolate_3_v_N3_2009   ................................................................................  240
KC347642.1_Dvv_isolate_4_v_N4_2009   ................................................................................  240
KC347643.1_Dvv_isolate_5_v_N5_2009   ................................................................................  240
KC347644.1_Dvv_isolate_1_v_O1_2009   ................................................................................  240
KC347645.1_Dvv_isolate_2_v_O2_2009   ................................................................................  240
KC347646.1_Dvv_isolate_5_v_O5_2009   ................................................................................  240
KC347647.1_Dvv_isolate_1_v_SS1_2009  ................................................................................  240
KC347648.1_Dvv_isolate_2_v_SS2_2009  ................................................................................  240
KC347649.1_Dvv_isolate_3_v_SS3_2009  ................................................................................  240
KC347650.1_Dvv_isolate_4_v_SS4_2009  ................................................................................  240
KC347651.1_Dvv_isolate_1_v_V1_2009   ................................................................................  240
KC347652.1_Dvv_isolate_2_v_V2_2009   ................................................................................  240
KC347653.1_Dvv_isolate_3_v_V3_2009   ................................................................................  240
KC347654.1_Dvv_isolate_4_v_V4_2009   ................................................................................  240
KC347655.1_Dvv_isolate_5_v_V5_2009   ................................................................................  240
KC347656.1_Dvv_isolate_1_v_B1_2011   ................................................................................  240
KC347657.1_Dvv_isolate_2_v_B2_2011   ................................................................................  240
KC347658.1_Dvv_isolate_3_v_B3_2011   ................................................................................  240
KC347659.1_Dvv_isolate_4_v_B4_2011   ................................................................................  240
KC347660.1_Dvv_isolate_5_v_B5_2011   ................................................................................  240
KC347661.1_Dvv_isolate_1_v_C1_2011   ................................................................................  240
KC347662.1_Dvv_isolate_2_v_C2_2011   ................................................................................  240
KC347663.1_Dvv_isolate_3_v_C3_2011   ................................................................................  240
KC347664.1_Dvv_isolate_4_v_C4_2011   ................................................................................  240
KC347665.1_Dvv_isolate_5_v_C5_2011   ................................................................................  240
KC347666.1_Dvv_isolate_1_v_D1_2011   ................................................................................  240
KC347667.1_Dvv_isolate_2_v_D2_2011   ................................................................................  240
KC347668.1_Dvv_isolate_3_v_D3_2011   ................................................................................  240
KC347669.1_Dvv_isolate_4_v_D4_2011   ................................................................................  240
KC347670.1_Dvv_isolate_5_v_D5_2011   ................................................................................  240
KC347671.1_Dvv_isolate_1_v_G1_2011   ................................................................................  240
KC347672.1_Dvv_isolate_2_v_G2_2011   ................................................................................  240
KC347673.1_Dvv_isolate_3_v_G3_2011   ................................................................................  240
KC347674.1_Dvv_isolate_4_v_G4_2011   ................................................................................  240
KC347675.1_Dvv_isolate_5_v_G5_2011   ................................................................................  240
KC347676.1_Dvv_isolate_1_v_M1_2011   ................................................................................  240
KC347677.1_Dvv_isolate_2_v_M2_2011   ................................................................................  240
KC347678.1_Dvv_isolate_3_v_M3_2011   ................................................................................  240
KC347679.1_Dvv_isolate_4_v_M4_2011   ................................................................................  240
KC347680.1_Dvv_isolate_5_v_M5_2011   ................................................................................  240
KC347681.1_Dvv_isolate_1_v_MUS1_2011 ................................................................................  240
KC347682.1_Dvv_isolate_2_v_MUS2_2011 ................................................................................  240
KC347683.1_Dvv_isolate_3_v_MUS3_2011 ................................................................................  240
KC347684.1_Dvv_isolate_4_v_MUS4_2011 ................................................................................  240
KC347685.1_Dvv_isolate_5_v_MUS5_2011 ................................................................................  240
KC347686.1_Dvv_isolate_1_v_O1_2011   ................................................................................  240
KC347687.1_Dvv_isolate_2_v_O2_2011   ................................................................................  240
KC347688.1_Dvv_isolate_3_v_O3_2011   ................................................................................  240
KC347689.1_Dvv_isolate_4_v_O4_2011   ................................................................................  240
KC347690.1_Dvv_isolate_5_v_O5_2011   ................................................................................  240
KC347691.1_Dvv_isolate_1_v_R1_2011   ................................................................................  240
KC347692.1_Dvv_isolate_2_v_R2_2011   ................................................................................  240
KC347693.1_Dvv_isolate_3_v_R3_2011   ................................................................................  240
KC347694.1_Dvv_isolate_4_v_R4_2011   ................................................................................  240
KC347695.1_Dvv_isolate_5_v_R5_2011   ................................................................................  240
KC347696.1_Dvv_isolate_1_v_S1_2011   ................................................................................  240
KC347697.1_Dvv_isolate_2_v_S2_2011   ................................................................................  240
KC347698.1_Dvv_isolate_3_v_S3_2011   ................................................................................  240
KC347699.1_Dvv_isolate_4_v_S4_2011   ................................................................................  240
KC347700.1_Dvv_isolate_5_v_S5_2011   ................................................................................  240
KC347701.1_Dvv_isolate_1_v_SS1_2011  ................................................................................  240
KC347702.1_Dvv_isolate_2_v_SS2_2011  ................................................................................  240
KC347703.1_Dvv_isolate_3_v_SS3_2011  ................................................................................  240
KC347704.1_Dvv_isolate_4_v_SS4_2011  ................................................................................  240
KC347705.1_Dvv_isolate_5_v_SS5_2011  ................................................................................  240
KC347706.1_Dvv_isolate_1_v_Ur1_2011  ................................................................................  240
KC347707.1_Dvv_isolate_2_v_Ur2_2011  ................................................................................  240
KC347708.1_Dvv_isolate_3_v_Ur3_2011  ................................................................................  240
KC347709.1_Dvv_isolate_4_v_Ur4_2011  ................................................................................  240
KC347710.1_Dvv_isolate_5_v_Ur5_2011  ................................................................................  240
KC347711.1_Dvv_isolate_1_v_V1_2011   ................................................................................  240
KC347712.1_Dvv_isolate_2_v_V2_2011   ................................................................................  240
KC347713.1_Dvv_isolate_3_v_V3_2011   ................................................................................  240
KC347714.1_Dvv_isolate_4_v_V4_2011   ................................................................................  240
KC347715.1_Dvv_isolate_5_v_V5_2011   ................................................................................  240

                                              250       260       270       280       290       300       310       320
                                     ----:----|----:----|----:----|----:----|----:----|----:----|----:----|----:----|
Consensus                            ATATAGTCCAGTAACACTCTGAGCTTTAGGTTTTATTTTTTTATTTACAGTTGGAGGATTAACAGGGGTAGTTTTAGCAA  320
AF278556.1_Duu                       T.....A..G.....CT.A...T.A.....G.................T..G.....T........A.....A.....T.  320
FJ478391.1_D_amecameca               ......A..T.....TT.A..G..C.....C....................A..G..T..G.....A.............  320
FJ478392.1_D_amecameca               ......A..T.....TT.A..G..C.....C....................A..G..T........A.............  320
AF278548.1__D_porracea               ......G..T.....T..T.....CC..................................G.....A.............  320
FJ478388.1_Dvz_isolate_Guat_1        ......C...........T.....C.........................................A.............  320
FJ478389.1_Dvz_isolate_Guat_2        ......C...........T.....C.........................................A.............  320
FJ478387.1_Dvz_isolate_Guat_3        ......C...........T.....C.........................................A.............  320
FJ478390.1_Dvz_isolate_Guat_4        ......C...........T.....C.........................................A.............  320
FJ478182.1_Dvv_isolate_CoCI34        ................................................................................  320
FJ478183.1_Dvv_isolate_CoCl33        ................................................................................  320
FJ478184.1_Dvv_isolate_CoCo30        ................................................................................  320
FJ478185.1_Dvv_isolate_CoCo29        ................................................................................  320
FJ478186.1_Dvv_isolate_CoW37         ................................................................................  320
FJ478187.1_Dvv_isolate_Cow38         ................................................................................  320
FJ478188.1_Dvv_isolate_IA_2          ................................................................................  320
FJ478189.1_Dvv_isolate_IA_1          ................................................................................  320
FJ478190.1_Dvv_isolate_IL2_5         ................................................................................  320
FJ478191.1_Dvv_isolate_IL2_4         ................................................................................  320
FJ478192.1_Dvv_isolate_ILFo22        ................................................................................  320
FJ478193.1_Dvv_isolate_ILMa25        ................................................................................  320
FJ478194.1_Dvv_isolate_ILMa26        ................................................................................  320
FJ478195.1_Dvv_isolate_ILUR17        ................................................................................  320
FJ478196.1_Dvv_isolate_ILUR18        ................................................................................  320
FJ478197.1_Dvv_isolate_KS2           ................................................................................  320
FJ478198.1_Dvv_isolate_Ks4           ................................................................................  320
FJ478199.1_Dvv_isolate_KSAl45        ................................................................................  320
FJ478200.1_Dvv_isolate_KSAl46        ................................................................................  320
FJ478201.1_Dvv_isolate_KsSw41        ................................................................................  320
FJ478202.1_Dvv_isolate_KSSw42        ................................................................................  320
FJ478203.1_Dvv_isolate_Rep49         ................................................................................  320
FJ478204.1_Dvv_isolate_Rep50         ................................................................................  320
FJ478205.1_Dvv_isolate_NESc1         ................................................................................  320
FJ478206.1_Dvv_isolate_NESc2         ................................................................................  320
FJ478207.1_Dvv_isolate_NE1_3         ................................................................................  320
FJ478208.1_Dvv_isolate_NE1_4         ................................................................................  320
FJ478209.1_Dvv_isolate_NE1_7         ................................................................................  320
FJ478210.1_Dvv_isolate_NEA_1         ................................................................................  320
FJ478211.1_Dvv_isolate_NEA_2         ................................................................................  320
FJ478212.1_Dvv_isolate_NECon5        ................................................................................  320
FJ478213.1_Dvv_isolate_NECon6        ................................................................................  320
FJ478214.1_Dvv_isolate_NEB_2         ................................................................................  320
FJ478215.1_Dvv_isolate_OH57          ................................................................................  320
FJ478216.1_Dvv_isolate_OH58          ................................................................................  320
FJ478217.1_Dvv_isolate_PA_1          ................................................................................  320
FJ478218.1_Dvv_isolate_PA_2          ................................................................................  320
FJ478219.1_Dvv_isolate_Pen253        ................................................................................  320
FJ478220.1_Dvv_isolate_SD_2          ................................................................................  320
FJ478221.1_Dvv_isolate_SD_3          ................................................................................  320
FJ478222.1_Dvv_isolate_Vir61         ................................................................................  320
FJ478223.1_Dvv_isolate_Vir62         ................................................................................  320
FJ478224.1_Dvv_isolate_Neb_1         ................................................................................  320
FJ478225.1_Dvv_isolate_PEN256        ................................................................................  320
FJ478226.1_Dvv_isolate_PEN254        ................................................................................  320
FJ478227.1_Dvz_isolate_TX2_3         ................................................................................  320
FJ478228.1_Dvz_isolate_TX2_4         ................................................................................  320
FJ478229.1_Dvz_isolate_TX3_3         ................................................................................  320
FJ478230.1_Dvz_isolate_TX3_1         ................................................................................  320
FJ478231.1_Dvz_isolate_TX3_4         ................................................................................  320
FJ478232.1_Dvz_isolate_TX4_1         ................................................................................  320
FJ478233.1_Dvz_isolate_TX4_3         ................................................................................  320
FJ478234.1_Dvz_isolate_TX4_4         ................................................................................  320
FJ478235.1_Dvz_isolate_TX5_3         ................................................................................  320
FJ478236.1_Dvz_isolate_TX5_4         ................................................................................  320
FJ478237.1_Dvz_isolate_TX6_1         ................................................................................  320
FJ478238.1_Dvz_isolate_TX6_2         ................................................................................  320
FJ478239.1_Dvz_isolate_TX7_1         ................................................................................  320
FJ478240.1_Dvz_isolate_TX9_1S        ................................................................................  320
FJ478241.1_Dvz_isolate_TX9_2         ................................................................................  320
FJ478242.1_Dvz_isolate_TX10_1        ................................................................................  320
FJ478243.1_Dvz_isolate_TX10_2        ................................................................................  320
FJ478244.1_Dvz_isolate_TX11_1        ................................................................................  320
FJ478245.1_Dvz_isolate_TX11_2        ................................................................................  320
FJ478246.1_Dvz_isolate_TX12_1        ................................................................................  320
FJ478247.1_Dvz_isolate_TX12_2        ................................................................................  320
FJ478248.1_Dvz_isolate_TX15_4        ................................................................................  320
FJ478249.1_Dvz_isolate_TX15_3        ................................................................................  320
FJ478250.1_Dvz_isolate_TX15_2        ................................................................................  320
FJ478251.1_Dvz_isolate_TX17_4        ................................................................................  320
FJ478252.1_Dvz_isolate_TX17_1        ................................................................................  320
FJ478253.1_Dvz_isolate_TX20_2        ................................................................................  320
FJ478254.1_Dvz_isolate_TX20_1        ................................................................................  320
FJ478255.1_Dvz_isolate_TX20_3        ................................................................................  320
FJ478256.1_Dvv_isolate_TX22_5        ................................................................................  320
FJ478257.1_Dvz_isolate_TX22_6        ................................................................................  320
FJ478258.1_Dvv_isolate_TXHa13        ................................................................................  320
FJ478259.1_Dvv_isolate_TXHa14        ................................................................................  320
FJ478260.1_Dvz_isolate_TXSw10        ................................................................................  320
FJ478261.1_Dvz_isolate_TXSw9         ................................................................................  320
FJ478262.1_Dvz_isolate_TX19_2        ................................................................................  320
FJ478263.1_Dvz_isolate_TX19_1        ................................................................................  320
FJ478264.1_Dvv_isolate_Mi66          ................................................................................  320
FJ478265.1_Dvv_isolate_Mex60_1       ..................A......A.......................A.G............................  320
FJ478266.1_Dvz_isolate_Mex60_2_1     ................................................................................  320
FJ478267.1_Dvz_isolate_Mex61_2       ................................................................................  320
FJ478268.1_Dvv_isolate_Mex61_1_2     ................................................................................  320
FJ478269.1_Dvz_isolate_MEX61_1       ..................................................................A.............  320
FJ478270.1_Dvz_isolate_Mex61_3       ..................................................................A.............  320
FJ478271.1_Dvz_isolate_MEX62_1       ................................................................................  320
FJ478272.1_Dvz_isolate_MEX65_1       ................................................................................  320
FJ478273.1_Dvz_isolate_MEX65_3       ................................................................................  320
FJ478274.1_Dvz_isolate_MEX65_3_1     ................................................................................  320
FJ478275.1_Dvz_isolate_MEX65_4_1     ................................................................................  320
FJ478276.1_Dvz_isolate_Mex69_2       ................................................................................  320
FJ478277.1_Dvz_isolate_Mex69_3       ................................................................................  320
FJ478278.1_Dvz_isolate_MEX65_1_1     ................................................................................  320
FJ478279.1_Dvz_isolate_Mex65_2_1     ................................................................................  320
FJ478280.1_Dvz_isolate_Mex69_1       ................................................................................  320
FJ478281.1_Dvz_isolate_MEX61_5_2     ..................................................................A.............  320
FJ478282.1_Dvz_isolate_MEX65_4_2     ................................................................................  320
FJ478283.1_Dvz_isolate_MEX65_5_2     ................................................................................  320
FJ478284.1_Dvz_isolate_MEX43_6       ................................................................................  320
FJ478285.1_Dvz_isolate_Mex5_1        ..................................................................A.............  320
FJ478286.1_Dvz_isolate_MEX18_2       ................................................................................  320
FJ478287.1_Dvz_isolate_MEX18_5       ................................................................................  320
FJ478288.1_Dvz_isolate_MEX74_1       ................................................................................  320
FJ478289.1_Dvz_isolate_Mex94_1       ................................................................................  320
FJ478290.1_Dvz_isolate_Mex_45_2      ..................................................................A.............  320
FJ478291.1_Dvz_isolate_Mex16_2       ................................................................................  320
FJ478292.1_Dvz_isolate_Mex91_1       ................................................................................  320
FJ478293.1_Dvz_isolate_MAME36_1      ................................................................................  320
FJ478294.1_Dvz_isolate_Mex13_1       ................................................................................  320
FJ478295.1_Dvz_isolate_Mex13_2       ................................................................................  320
FJ478296.1_Dvz_isolate_Mex14_2       ................................................................................  320
FJ478297.1_Dvz_isolate_MEX15_1       ................................................................................  320
FJ478298.1_Dvz_isolate_MEX71_2       ................................................................................  320
FJ478299.1_Dvz_isolate_MEX74_2       ................................................................................  320
FJ478300.1_Dvz_isolate_MEX75_1       ................................................................................  320
FJ478301.1_Dvz_isolate_MEX78_1       ................................................................................  320
FJ478302.1_Dvz_isolate_MEX79_1       ................................................................................  320
FJ478303.1_Dvz_isolate_MEX79_2       ................................................................................  320
FJ478304.1_Dvz_isolate_MEX80_1       ................................................................................  320
FJ478305.1_Dvz_isolate_MEX82_1       ................................................................................  320
FJ478306.1_Dvz_isolate_MEX82_2       ................................................................................  320
FJ478307.1_Dvz_isolate_MEX83_1       ................................................................................  320
FJ478308.1_Dvz_isolate_Mex84_1       ................................................................................  320
FJ478309.1_Dvz_isolate_Mex84_2       ................................................................................  320
FJ478310.1_Dvz_isolate_Mex85_1       ................................................................................  320
FJ478311.1_Dvz_isolate_MEX86_1       ................................................................................  320
FJ478312.1_Dvz_isolate_Mex11_1       ................................................................................  320
FJ478313.1_Dvz_isolate_Mex11_2       ................................................................................  320
FJ478314.1_Dvz_isolate_Mex12_1       ................................................................................  320
FJ478315.1_Dvz_isolate_Mex12_2       ................................................................................  320
FJ478316.1_Dvz_isolate_Mex90_2       ................................................................................  320
FJ478317.1_Dvz_isolate_MEX89_1       ................................................................................  320
FJ478318.1_Dvz_isolate_MEX89_2       ................................................................................  320
FJ478319.1_Dvz_isolate_Mex6_3        ..................................................................A.............  320
FJ478320.1_Dvz_isolate_Mex6_2        ..................................................................A.............  320
FJ478321.1_Dvz_isolate_Mex6_4        ..................................................................A.............  320
FJ478322.1_Dvz_isolate_MEX19_1       ..................................................................A.............  320
FJ478323.1_Dvz_isolate_MEX19_2       ..................................................................A.............  320
FJ478324.1_Dvz_isolate_Mex29_2       ..................................................................A.............  320
FJ478325.1_Dvz_isolate_MEX29_1       ..................................................................A.............  320
FJ478326.1_Dvz_isolate_Oax_2         ..................................................................A.............  320
FJ478327.1_Dvz_isolate_OAX_1         ..................................................................A.............  320
FJ478328.1_Dvz_isolate_Mex1_6        ..................................................................A.............  320
FJ478329.1_Dvz_isolate_Mex1_1        ..................................................................A.............  320
FJ478330.1_Dvz_isolate_Mex1_2        ..................................................................A.............  320
FJ478331.1_Dvz_isolate_Mex24_1       ..................................................................A.............  320
FJ478332.1_Dvz_isolate_Mex24_2       ..................................................................A.............  320
FJ478333.1_Dvz_isolate_Mex25_1       ..................................................................A.............  320
FJ478334.1_Dvz_isolate_Mex26_1       ......A...........................................................A.............  320
FJ478335.1_Dvz_isolate_Mex26_2       ......A...........................................................A.............  320
FJ478336.1_Dvz_isolate_Mex31_1       ..................................................................A.............  320
FJ478337.1_Dvz_isolate_Mex31_2       ..................................................................A.............  320
FJ478338.1_Dvz_isolate_MEX35_1       ..................................................................A.............  320
FJ478339.1_Dvz_isolate_Mex36_1       ..................................................................A.............  320
FJ478340.1_Dvz_isolate_Mex36_2       ..................................................................A.............  320
FJ478341.1_Dvz_isolate_Mex35_2       ..................................................................A.............  320
FJ478342.1_Dvz_isolate_Mex39_1       ..................................................................A.............  320
FJ478343.1_Dvz_isolate_Mex_39.2      ..................................................................A.............  320
FJ478344.1_Dvz_isolate_Mex34_2       ..................................................................A.............  320
FJ478345.1_Dvz_isolate_Mex34_1       ..................................................................A.............  320
FJ478346.1_Dvz_isolate_Mex62_3       ..................................................................A.............  320
FJ478347.1_Dvz_isolate_Mex62_2       ..................................................................A.............  320
FJ478348.1_Dvz_isolate_Mex65_2_2     ..................................................................A.............  320
FJ478349.1_Dvz_isolate_Mex61_2_2     ..................................................................A.............  320
FJ478350.1_Dvz_isolate_Mex61_4_2     ..................................................................A.............  320
FJ478351.1_Dvz_isolate_Mex16_1       ..................................................................A.............  320
FJ478352.1_Dvz_isolate_Mex17_1       ..................................................................A.............  320
FJ478353.1_Dvz_isolate_Mex17_2       ..................................................................A.............  320
FJ478354.1_Dvz_isolate_Mex80_2       ..................................................................A.............  320
FJ478355.1_Dvz_isolate_Mex85_2       ................................................................................  320
FJ478356.1_Dvz_isolate_Mex87_1       ................................................................................  320
FJ478357.1_Dvz_isolate_Mex88_1       ..................................................................A.............  320
FJ478358.1_Dvz_isolate_MEX86_2       ................................................................................  320
FJ478359.1_Dvz_isolate_Pue_1         ..................................................................A.............  320
FJ478360.1_Dvz_isolate_Pue_2         ..................................................................A.............  320
FJ478361.1_Dvz_isolate_Mex5_2        ..................................................................A.............  320
FJ478362.1_Dvz_isolate_Mex7_1        ..................................................................A.............  320
FJ478363.1_Dvz_isolate_Mex7_2        ................................................................................  320
FJ478364.1_Dvz_isolate_Mex8_1        ..................................................................A.............  320
FJ478365.1_Dvz_isolate_Mex8_2        ..................................................................A.............  320
FJ478366.1_Dvz_isolate_Mex9_1        ..................................................................A.............  320
FJ478367.1_Dvz_isolate_Mex21_1       ..................................................................A.............  320
FJ478368.1_Dvz_isolate_Mex21_2       ..................................................................A.............  320
FJ478369.1_Dvz_isolate_Mex22_2       ..................................................................A.............  320
FJ478370.1_Dvz_isolate_Mex22_3       ..................................................................A.............  320
FJ478371.1_Dvz_isolate_Mex37_4       ..................................................................A.............  320
FJ478372.1_Dvz_isolate_Mex38_5       ..................................................................A.............  320
FJ478373.1_Dvz_isolate_Mex38_6       ..................................................................A.............  320
FJ478374.1_Dvz_isolate_Mex43_5       ..................................................................A.............  320
FJ478375.1_Dvz_isolate_Mex45_1       ..................................................................A.............  320
FJ478376.1_Dvz_isolate_Mex51_1       ..................................................................A.............  320
FJ478377.1_Dvz_isolate_Mex51_2       ..................................................................A.............  320
FJ478378.1_Dvz_isolate_Mex52_1       ..................................................................A.............  320
FJ478379.1_Dvz_isolate_Mex52_2       ..................................................................A.............  320
FJ478380.1_Dvz_isolate_Mex53_1       ..................................................................A.............  320
FJ478381.1_Dvz_isolate_Mex53_2       ..................................................................A.............  320
FJ478382.1_Dvz_isolate_Mex96_1       ..................................................................A.............  320
FJ478383.1_Dvz_isolate_Mex96_2       ..................................................................A.............  320
FJ478384.1_Dvz_isolate_Mex97_2       ..................................................................A.............  320
FJ478385.1_Dvz_isolate_Mex97_1       ................................................................................  320
FJ478386.1_Dvz_isolate_MEX94_2       ..................................................................A.............  320
KC347611.1_Dvv_isolate_2_v_B2_1996   ................................................................................  320
KC347612.1_Dvv_isolate_3_v_B3_1996   ................................................................................  320
KC347613.1_Dvv_isolate_5_v_B5_1996   ................................................................................  320
KC347614.1_Dvv_isolate_1_v_Dr1_1996  ................................................................................  320
KC347615.1_Dvv_isolate_3_v_Dr3_1996  ................................................................................  320
KC347616.1_Dvv_isolate_1_v_M1_1996   ................................................................................  320
KC347617.1_Dvv_isolate_2_v_M2_1996   ..................................................................A.............  320
KC347618.1_Dvv_isolate_1_v_N1_1996   ................................................................................  320
KC347619.1_Dvv_isolate_2_v_O2_1996   ................................................................................  320
KC347620.1_Dvv_isolate_5_v_O5_1996   ................................................................................  320
KC347621.1_Dvv_isolate_4_v_SS4_1996  ................................................................................  320
KC347622.1_Dvv_isolate_1_v_V1_1996   ................................................................................  320
KC347623.1_Dvv_isolate_2_v_V2_1996   ................................................................................  320
KC347624.1_Dvv_isolate_3_v_V3_1996   ................................................................................  320
KC347625.1_Dvv_isolate_4_v_V4_1996   ................................................................................  320
KC347626.1_Dvv_isolate_5_v_V5_1996   ................................................................................  320
KC347627.1_Dvv_isolate_1_v_B1_2009   ................................................................................  320
KC347628.1_Dvv_isolate_3_v_B3_2009   ................................................................................  320
KC347629.1_Dvv_isolate_4_v_B4_2009   ................................................................................  320
KC347630.1_Dvv_isolate_5_v_B5_2009   ................................................................................  320
KC347631.1_Dvv_isolate_1_v_Dr1_2009  ................................................................................  320
KC347632.1_Dvv_isolate_2_v_Dr2_2009  ................................................................................  320
KC347633.1_Dvv_isolate_3_v_Dr3_2009  ................................................................................  320
KC347634.1_Dvv_isolate_4_v_Dr4_2009  ................................................................................  320
KC347635.1_Dvv_isolate_1_v_M1_2009   ................................................................................  320
KC347636.1_Dvv_isolate_2_v_M2_2009   ................................................................................  320
KC347637.1_Dvv_isolate_3_v_M3_2009   ................................................................................  320
KC347638.1_Dvv_isolate_5_v_M5_2009   ................................................................................  320
KC347639.1_Dvv_isolate_1_v_N1_2009   ................................................................................  320
KC347640.1_Dvv_isolate_2_v_N2_2009   ................................................................................  320
KC347641.1_Dvv_isolate_3_v_N3_2009   ................................................................................  320
KC347642.1_Dvv_isolate_4_v_N4_2009   ................................................................................  320
KC347643.1_Dvv_isolate_5_v_N5_2009   ................................................................................  320
KC347644.1_Dvv_isolate_1_v_O1_2009   ................................................................................  320
KC347645.1_Dvv_isolate_2_v_O2_2009   ................................................................................  320
KC347646.1_Dvv_isolate_5_v_O5_2009   ................................................................................  320
KC347647.1_Dvv_isolate_1_v_SS1_2009  ................................................................................  320
KC347648.1_Dvv_isolate_2_v_SS2_2009  ................................................................................  320
KC347649.1_Dvv_isolate_3_v_SS3_2009  ................................................................................  320
KC347650.1_Dvv_isolate_4_v_SS4_2009  ................................................................................  320
KC347651.1_Dvv_isolate_1_v_V1_2009   ................................................................................  320
KC347652.1_Dvv_isolate_2_v_V2_2009   ................................................................................  320
KC347653.1_Dvv_isolate_3_v_V3_2009   ................................................................................  320
KC347654.1_Dvv_isolate_4_v_V4_2009   ................................................................................  320
KC347655.1_Dvv_isolate_5_v_V5_2009   ................................................................................  320
KC347656.1_Dvv_isolate_1_v_B1_2011   ................................................................................  320
KC347657.1_Dvv_isolate_2_v_B2_2011   ................................................................................  320
KC347658.1_Dvv_isolate_3_v_B3_2011   ................................................................................  320
KC347659.1_Dvv_isolate_4_v_B4_2011   ................................................................................  320
KC347660.1_Dvv_isolate_5_v_B5_2011   ................................................................................  320
KC347661.1_Dvv_isolate_1_v_C1_2011   ................................................................................  320
KC347662.1_Dvv_isolate_2_v_C2_2011   ................................................................................  320
KC347663.1_Dvv_isolate_3_v_C3_2011   ................................................................................  320
KC347664.1_Dvv_isolate_4_v_C4_2011   ................................................................................  320
KC347665.1_Dvv_isolate_5_v_C5_2011   ................................................................................  320
KC347666.1_Dvv_isolate_1_v_D1_2011   ................................................................................  320
KC347667.1_Dvv_isolate_2_v_D2_2011   ................................................................................  320
KC347668.1_Dvv_isolate_3_v_D3_2011   ................................................................................  320
KC347669.1_Dvv_isolate_4_v_D4_2011   ................................................................................  320
KC347670.1_Dvv_isolate_5_v_D5_2011   ................................................................................  320
KC347671.1_Dvv_isolate_1_v_G1_2011   ................................................................................  320
KC347672.1_Dvv_isolate_2_v_G2_2011   ................................................................................  320
KC347673.1_Dvv_isolate_3_v_G3_2011   ................................................................................  320
KC347674.1_Dvv_isolate_4_v_G4_2011   ................................................................................  320
KC347675.1_Dvv_isolate_5_v_G5_2011   ................................................................................  320
KC347676.1_Dvv_isolate_1_v_M1_2011   ................................................................................  320
KC347677.1_Dvv_isolate_2_v_M2_2011   ................................................................................  320
KC347678.1_Dvv_isolate_3_v_M3_2011   ................................................................................  320
KC347679.1_Dvv_isolate_4_v_M4_2011   ................................................................................  320
KC347680.1_Dvv_isolate_5_v_M5_2011   ................................................................................  320
KC347681.1_Dvv_isolate_1_v_MUS1_2011 ................................................................................  320
KC347682.1_Dvv_isolate_2_v_MUS2_2011 ................................................................................  320
KC347683.1_Dvv_isolate_3_v_MUS3_2011 ................................................................................  320
KC347684.1_Dvv_isolate_4_v_MUS4_2011 ................................................................................  320
KC347685.1_Dvv_isolate_5_v_MUS5_2011 ................................................................................  320
KC347686.1_Dvv_isolate_1_v_O1_2011   ................................................................................  320
KC347687.1_Dvv_isolate_2_v_O2_2011   ................................................................................  320
KC347688.1_Dvv_isolate_3_v_O3_2011   ................................................................................  320
KC347689.1_Dvv_isolate_4_v_O4_2011   ................................................................................  320
KC347690.1_Dvv_isolate_5_v_O5_2011   ................................................................................  320
KC347691.1_Dvv_isolate_1_v_R1_2011   ................................................................................  320
KC347692.1_Dvv_isolate_2_v_R2_2011   ................................................................................  320
KC347693.1_Dvv_isolate_3_v_R3_2011   ................................................................................  320
KC347694.1_Dvv_isolate_4_v_R4_2011   ................................................................................  320
KC347695.1_Dvv_isolate_5_v_R5_2011   ................................................................................  320
KC347696.1_Dvv_isolate_1_v_S1_2011   ................................................................................  320
KC347697.1_Dvv_isolate_2_v_S2_2011   ................................................................................  320
KC347698.1_Dvv_isolate_3_v_S3_2011   ................................................................................  320
KC347699.1_Dvv_isolate_4_v_S4_2011   ................................................................................  320
KC347700.1_Dvv_isolate_5_v_S5_2011   ................................................................................  320
KC347701.1_Dvv_isolate_1_v_SS1_2011  ................................................................................  320
KC347702.1_Dvv_isolate_2_v_SS2_2011  ................................................................................  320
KC347703.1_Dvv_isolate_3_v_SS3_2011  ................................................................................  320
KC347704.1_Dvv_isolate_4_v_SS4_2011  ................................................................................  320
KC347705.1_Dvv_isolate_5_v_SS5_2011  ................................................................................  320
KC347706.1_Dvv_isolate_1_v_Ur1_2011  ................................................................................  320
KC347707.1_Dvv_isolate_2_v_Ur2_2011  ................................................................................  320
KC347708.1_Dvv_isolate_3_v_Ur3_2011  ................................................................................  320
KC347709.1_Dvv_isolate_4_v_Ur4_2011  ................................................................................  320
KC347710.1_Dvv_isolate_5_v_Ur5_2011  ................................................................................  320
KC347711.1_Dvv_isolate_1_v_V1_2011   ................................................................................  320
KC347712.1_Dvv_isolate_2_v_V2_2011   ................................................................................  320
KC347713.1_Dvv_isolate_3_v_V3_2011   ................................................................................  320
KC347714.1_Dvv_isolate_4_v_V4_2011   ................................................................................  320
KC347715.1_Dvv_isolate_5_v_V5_2011   ................................................................................  320

                                              330       340       350       360       370       380       390       400
                                     ----:----|----:----|----:----|----:----|----:----|----:----|----:----|----:----|
Consensus                            ACTCCTCAATTGATATTGTACTTCATGATACCTATTATGTTGTTGCACATTTTCATTATGTATTATCTATAGGAGCTGTA  400
AF278556.1_Duu                       ....A..............TT.A........T..............C....................A.....T..C...  400
FJ478391.1_D_amecameca               ....A..G.........A.T...................................C.....T...........G..C...  400
FJ478392.1_D_amecameca               ....A..G.........A.T...................................C.....T...........G..C...  400
AF278548.1__D_porracea               ...............................T...........C..T.................G..C............  400
FJ478388.1_Dvz_isolate_Guat_1        ...............................T.............................G.................G  400
FJ478389.1_Dvz_isolate_Guat_2        ...............................T.............................G.................G  400
FJ478387.1_Dvz_isolate_Guat_3        ...............................T.............................G.................G  400
FJ478390.1_Dvz_isolate_Guat_4        ...............................T.............................G.................G  400
FJ478182.1_Dvv_isolate_CoCI34        ................................................................................  400
FJ478183.1_Dvv_isolate_CoCl33        ................................................................................  400
FJ478184.1_Dvv_isolate_CoCo30        ................................................................................  400
FJ478185.1_Dvv_isolate_CoCo29        ................................................................................  400
FJ478186.1_Dvv_isolate_CoW37         ................................................................................  400
FJ478187.1_Dvv_isolate_Cow38         ................................................................................  400
FJ478188.1_Dvv_isolate_IA_2          ................................................................................  400
FJ478189.1_Dvv_isolate_IA_1          ................................................................................  400
FJ478190.1_Dvv_isolate_IL2_5         ................................................................................  400
FJ478191.1_Dvv_isolate_IL2_4         ................................................................................  400
FJ478192.1_Dvv_isolate_ILFo22        ................................................................................  400
FJ478193.1_Dvv_isolate_ILMa25        ................................................................................  400
FJ478194.1_Dvv_isolate_ILMa26        ................................................................................  400
FJ478195.1_Dvv_isolate_ILUR17        ................................................................................  400
FJ478196.1_Dvv_isolate_ILUR18        ................................................................................  400
FJ478197.1_Dvv_isolate_KS2           ................................................................................  400
FJ478198.1_Dvv_isolate_Ks4           ................................................................................  400
FJ478199.1_Dvv_isolate_KSAl45        ................................................................................  400
FJ478200.1_Dvv_isolate_KSAl46        ................................................................................  400
FJ478201.1_Dvv_isolate_KsSw41        ................................................................................  400
FJ478202.1_Dvv_isolate_KSSw42        ................................................................................  400
FJ478203.1_Dvv_isolate_Rep49         ................................................................................  400
FJ478204.1_Dvv_isolate_Rep50         ................................................................................  400
FJ478205.1_Dvv_isolate_NESc1         ................................................................................  400
FJ478206.1_Dvv_isolate_NESc2         ................................................................................  400
FJ478207.1_Dvv_isolate_NE1_3         ................................................................................  400
FJ478208.1_Dvv_isolate_NE1_4         ................................................................................  400
FJ478209.1_Dvv_isolate_NE1_7         ................................................................................  400
FJ478210.1_Dvv_isolate_NEA_1         ................................................................................  400
FJ478211.1_Dvv_isolate_NEA_2         ................................................................................  400
FJ478212.1_Dvv_isolate_NECon5        ................................................................................  400
FJ478213.1_Dvv_isolate_NECon6        ................................................................................  400
FJ478214.1_Dvv_isolate_NEB_2         ................................................................................  400
FJ478215.1_Dvv_isolate_OH57          ................................................................................  400
FJ478216.1_Dvv_isolate_OH58          ................................................................................  400
FJ478217.1_Dvv_isolate_PA_1          ................................................................................  400
FJ478218.1_Dvv_isolate_PA_2          ................................................................................  400
FJ478219.1_Dvv_isolate_Pen253        ................................................................................  400
FJ478220.1_Dvv_isolate_SD_2          ................................................................................  400
FJ478221.1_Dvv_isolate_SD_3          ................................................................................  400
FJ478222.1_Dvv_isolate_Vir61         ................................................................................  400
FJ478223.1_Dvv_isolate_Vir62         ................................................................................  400
FJ478224.1_Dvv_isolate_Neb_1         ................................................................................  400
FJ478225.1_Dvv_isolate_PEN256        ................................................................................  400
FJ478226.1_Dvv_isolate_PEN254        ................................................................................  400
FJ478227.1_Dvz_isolate_TX2_3         ................................................................................  400
FJ478228.1_Dvz_isolate_TX2_4         ................................................................................  400
FJ478229.1_Dvz_isolate_TX3_3         ................................................................................  400
FJ478230.1_Dvz_isolate_TX3_1         ................................................................................  400
FJ478231.1_Dvz_isolate_TX3_4         ................................................................................  400
FJ478232.1_Dvz_isolate_TX4_1         ................................................................................  400
FJ478233.1_Dvz_isolate_TX4_3         ................................................................................  400
FJ478234.1_Dvz_isolate_TX4_4         ................................................................................  400
FJ478235.1_Dvz_isolate_TX5_3         ................................................................................  400
FJ478236.1_Dvz_isolate_TX5_4         ................................................................................  400
FJ478237.1_Dvz_isolate_TX6_1         ................................................................................  400
FJ478238.1_Dvz_isolate_TX6_2         ................................................................................  400
FJ478239.1_Dvz_isolate_TX7_1         ................................................................................  400
FJ478240.1_Dvz_isolate_TX9_1S        ................................................................................  400
FJ478241.1_Dvz_isolate_TX9_2         ................................................................................  400
FJ478242.1_Dvz_isolate_TX10_1        ................................................................................  400
FJ478243.1_Dvz_isolate_TX10_2        ................................................................................  400
FJ478244.1_Dvz_isolate_TX11_1        ................................................................................  400
FJ478245.1_Dvz_isolate_TX11_2        ................................................................................  400
FJ478246.1_Dvz_isolate_TX12_1        ................................................................................  400
FJ478247.1_Dvz_isolate_TX12_2        ................................................................................  400
FJ478248.1_Dvz_isolate_TX15_4        ................................................................................  400
FJ478249.1_Dvz_isolate_TX15_3        ................................................................................  400
FJ478250.1_Dvz_isolate_TX15_2        ................................................................................  400
FJ478251.1_Dvz_isolate_TX17_4        ................................................................................  400
FJ478252.1_Dvz_isolate_TX17_1        ................................................................................  400
FJ478253.1_Dvz_isolate_TX20_2        ................................................................................  400
FJ478254.1_Dvz_isolate_TX20_1        ................................................................................  400
FJ478255.1_Dvz_isolate_TX20_3        ................................................................................  400
FJ478256.1_Dvv_isolate_TX22_5        ................................................................................  400
FJ478257.1_Dvz_isolate_TX22_6        ................................................................................  400
FJ478258.1_Dvv_isolate_TXHa13        ................................................................................  400
FJ478259.1_Dvv_isolate_TXHa14        ................................................................................  400
FJ478260.1_Dvz_isolate_TXSw10        ................................................................................  400
FJ478261.1_Dvz_isolate_TXSw9         ................................................................................  400
FJ478262.1_Dvz_isolate_TX19_2        ................................................................................  400
FJ478263.1_Dvz_isolate_TX19_1        ................................................................................  400
FJ478264.1_Dvv_isolate_Mi66          ................................................................................  400
FJ478265.1_Dvv_isolate_Mex60_1       ................................................................................  400
FJ478266.1_Dvz_isolate_Mex60_2_1     ................................................................................  400
FJ478267.1_Dvz_isolate_Mex61_2       ................................................................................  400
FJ478268.1_Dvv_isolate_Mex61_1_2     ................................................................................  400
FJ478269.1_Dvz_isolate_MEX61_1       ................................................................................  400
FJ478270.1_Dvz_isolate_Mex61_3       ................................................................................  400
FJ478271.1_Dvz_isolate_MEX62_1       ................................................................................  400
FJ478272.1_Dvz_isolate_MEX65_1       ................................................................................  400
FJ478273.1_Dvz_isolate_MEX65_3       ................................................................................  400
FJ478274.1_Dvz_isolate_MEX65_3_1     ................................................................................  400
FJ478275.1_Dvz_isolate_MEX65_4_1     ................................................................................  400
FJ478276.1_Dvz_isolate_Mex69_2       ................................................................................  400
FJ478277.1_Dvz_isolate_Mex69_3       ................................................................................  400
FJ478278.1_Dvz_isolate_MEX65_1_1     ................................................................................  400
FJ478279.1_Dvz_isolate_Mex65_2_1     ................................................................................  400
FJ478280.1_Dvz_isolate_Mex69_1       ................................................................................  400
FJ478281.1_Dvz_isolate_MEX61_5_2     ................................................................................  400
FJ478282.1_Dvz_isolate_MEX65_4_2     ................................................................................  400
FJ478283.1_Dvz_isolate_MEX65_5_2     ................................................................................  400
FJ478284.1_Dvz_isolate_MEX43_6       .T..............................................................................  400
FJ478285.1_Dvz_isolate_Mex5_1        ................................................................................  400
FJ478286.1_Dvz_isolate_MEX18_2       .T..............................................................................  400
FJ478287.1_Dvz_isolate_MEX18_5       ................................................................................  400
FJ478288.1_Dvz_isolate_MEX74_1       ................................................................................  400
FJ478289.1_Dvz_isolate_Mex94_1       ................................................................................  400
FJ478290.1_Dvz_isolate_Mex_45_2      ................................................................................  400
FJ478291.1_Dvz_isolate_Mex16_2       ................................................................................  400
FJ478292.1_Dvz_isolate_Mex91_1       ................................................................................  400
FJ478293.1_Dvz_isolate_MAME36_1      ................................................................................  400
FJ478294.1_Dvz_isolate_Mex13_1       ................................................................................  400
FJ478295.1_Dvz_isolate_Mex13_2       ................................................................................  400
FJ478296.1_Dvz_isolate_Mex14_2       ................................................................................  400
FJ478297.1_Dvz_isolate_MEX15_1       ................................................................................  400
FJ478298.1_Dvz_isolate_MEX71_2       ................................................................................  400
FJ478299.1_Dvz_isolate_MEX74_2       ................................................................................  400
FJ478300.1_Dvz_isolate_MEX75_1       ................................................................................  400
FJ478301.1_Dvz_isolate_MEX78_1       ................................................................................  400
FJ478302.1_Dvz_isolate_MEX79_1       ................................................................................  400
FJ478303.1_Dvz_isolate_MEX79_2       ................................................................................  400
FJ478304.1_Dvz_isolate_MEX80_1       ................................................................................  400
FJ478305.1_Dvz_isolate_MEX82_1       ................................................................................  400
FJ478306.1_Dvz_isolate_MEX82_2       ................................................................................  400
FJ478307.1_Dvz_isolate_MEX83_1       ................................................................................  400
FJ478308.1_Dvz_isolate_Mex84_1       ................................................................................  400
FJ478309.1_Dvz_isolate_Mex84_2       ................................................................................  400
FJ478310.1_Dvz_isolate_Mex85_1       ................................................................................  400
FJ478311.1_Dvz_isolate_MEX86_1       ................................................................................  400
FJ478312.1_Dvz_isolate_Mex11_1       ................................................................................  400
FJ478313.1_Dvz_isolate_Mex11_2       ................................................................................  400
FJ478314.1_Dvz_isolate_Mex12_1       ................................................................................  400
FJ478315.1_Dvz_isolate_Mex12_2       ................................................................................  400
FJ478316.1_Dvz_isolate_Mex90_2       ................................................................................  400
FJ478317.1_Dvz_isolate_MEX89_1       ................................................................................  400
FJ478318.1_Dvz_isolate_MEX89_2       ................................................................................  400
FJ478319.1_Dvz_isolate_Mex6_3        .T..........................C.................G.................................  400
FJ478320.1_Dvz_isolate_Mex6_2        .T..........................C.................G.................................  400
FJ478321.1_Dvz_isolate_Mex6_4        .T..........................C.................G.................................  400
FJ478322.1_Dvz_isolate_MEX19_1       .T..........................C.................G.................................  400
FJ478323.1_Dvz_isolate_MEX19_2       .T..........................C.................G.................................  400
FJ478324.1_Dvz_isolate_Mex29_2       .T..........................C...................................................  400
FJ478325.1_Dvz_isolate_MEX29_1       .T..........................C.................G.................................  400
FJ478326.1_Dvz_isolate_Oax_2         .T..........................C.................G.................................  400
FJ478327.1_Dvz_isolate_OAX_1         .T..........................C.................G.................................  400
FJ478328.1_Dvz_isolate_Mex1_6        .T..........................C.................G.................................  400
FJ478329.1_Dvz_isolate_Mex1_1        .T..........................C.................G.................................  400
FJ478330.1_Dvz_isolate_Mex1_2        .T..........................C.................G.................................  400
FJ478331.1_Dvz_isolate_Mex24_1       .T..........................C.................G.................................  400
FJ478332.1_Dvz_isolate_Mex24_2       .T..........................C.................G.................................  400
FJ478333.1_Dvz_isolate_Mex25_1       .T..........................C.................G.................................  400
FJ478334.1_Dvz_isolate_Mex26_1       .T..........................C.................G.................................  400
FJ478335.1_Dvz_isolate_Mex26_2       .T..........................C.................G.................................  400
FJ478336.1_Dvz_isolate_Mex31_1       .T..........................C.................G.................................  400
FJ478337.1_Dvz_isolate_Mex31_2       .T..........................C.................G.................................  400
FJ478338.1_Dvz_isolate_MEX35_1       .T..........................C.................G.................................  400
FJ478339.1_Dvz_isolate_Mex36_1       .T..........................C.................G.................................  400
FJ478340.1_Dvz_isolate_Mex36_2       .T..........................C.................G.................................  400
FJ478341.1_Dvz_isolate_Mex35_2       .T..........................C.................G.................................  400
FJ478342.1_Dvz_isolate_Mex39_1       .T..........................C.................G.................................  400
FJ478343.1_Dvz_isolate_Mex_39.2      .T..........................C.................G.................................  400
FJ478344.1_Dvz_isolate_Mex34_2       .T..........................C.................G.................................  400
FJ478345.1_Dvz_isolate_Mex34_1       .T..........................C.................G.................................  400
FJ478346.1_Dvz_isolate_Mex62_3       .T..........................C.................G.................................  400
FJ478347.1_Dvz_isolate_Mex62_2       .T..........................C.................G.................................  400
FJ478348.1_Dvz_isolate_Mex65_2_2     .T..........................C.................G.................................  400
FJ478349.1_Dvz_isolate_Mex61_2_2     .T..........................C.................G.................................  400
FJ478350.1_Dvz_isolate_Mex61_4_2     ................................................................................  400
FJ478351.1_Dvz_isolate_Mex16_1       .T..........................C.................G.................................  400
FJ478352.1_Dvz_isolate_Mex17_1       .T..........................C.................G.................................  400
FJ478353.1_Dvz_isolate_Mex17_2       .T..........................C.................G.................................  400
FJ478354.1_Dvz_isolate_Mex80_2       .T..........................C...................................................  400
FJ478355.1_Dvz_isolate_Mex85_2       .T..........................C.................G.................................  400
FJ478356.1_Dvz_isolate_Mex87_1       ................................................................................  400
FJ478357.1_Dvz_isolate_Mex88_1       .T..........................C.................G.................................  400
FJ478358.1_Dvz_isolate_MEX86_2       ................................................................................  400
FJ478359.1_Dvz_isolate_Pue_1         .T..........................C.................G.................................  400
FJ478360.1_Dvz_isolate_Pue_2         .T..........................C.................G.................................  400
FJ478361.1_Dvz_isolate_Mex5_2        .T..........................C.................G.................................  400
FJ478362.1_Dvz_isolate_Mex7_1        .T..........................C.................G.................................  400
FJ478363.1_Dvz_isolate_Mex7_2        ................................................................................  400
FJ478364.1_Dvz_isolate_Mex8_1        .T..........................C.................G.................................  400
FJ478365.1_Dvz_isolate_Mex8_2        .T..........................C.................G.................................  400
FJ478366.1_Dvz_isolate_Mex9_1        .T..........................C.................G.................................  400
FJ478367.1_Dvz_isolate_Mex21_1       .T..........................C.................G.................................  400
FJ478368.1_Dvz_isolate_Mex21_2       .T..........................C.................G.................................  400
FJ478369.1_Dvz_isolate_Mex22_2       .T..........................C.................G.................................  400
FJ478370.1_Dvz_isolate_Mex22_3       .T..........................C.................G.................................  400
FJ478371.1_Dvz_isolate_Mex37_4       .T..........................C.................G.................................  400
FJ478372.1_Dvz_isolate_Mex38_5       .T..........................C.................G.................................  400
FJ478373.1_Dvz_isolate_Mex38_6       .T.................T........C.................G.................................  400
FJ478374.1_Dvz_isolate_Mex43_5       .T..........................C.................G.................................  400
FJ478375.1_Dvz_isolate_Mex45_1       .T..........................C.................G.................................  400
FJ478376.1_Dvz_isolate_Mex51_1       .T..........................C.................G.................................  400
FJ478377.1_Dvz_isolate_Mex51_2       .T..........................C.................G.................................  400
FJ478378.1_Dvz_isolate_Mex52_1       .T..........................C.................G.................................  400
FJ478379.1_Dvz_isolate_Mex52_2       .T..........................C.................G.................................  400
FJ478380.1_Dvz_isolate_Mex53_1       .T..........................C.................G.................................  400
FJ478381.1_Dvz_isolate_Mex53_2       .T..........................C.................G.................................  400
FJ478382.1_Dvz_isolate_Mex96_1       .T..........................C.................G.................................  400
FJ478383.1_Dvz_isolate_Mex96_2       .T..........................C.................G.................................  400
FJ478384.1_Dvz_isolate_Mex97_2       .T..........................C.................G.................................  400
FJ478385.1_Dvz_isolate_Mex97_1       ................................................................................  400
FJ478386.1_Dvz_isolate_MEX94_2       .T..........................C.................G.................................  400
KC347611.1_Dvv_isolate_2_v_B2_1996   ................................................................................  400
KC347612.1_Dvv_isolate_3_v_B3_1996   ................................................................................  400
KC347613.1_Dvv_isolate_5_v_B5_1996   ................................................................................  400
KC347614.1_Dvv_isolate_1_v_Dr1_1996  ................................................................................  400
KC347615.1_Dvv_isolate_3_v_Dr3_1996  ................................................................................  400
KC347616.1_Dvv_isolate_1_v_M1_1996   ................................................................................  400
KC347617.1_Dvv_isolate_2_v_M2_1996   .T..........................C.................G.................................  400
KC347618.1_Dvv_isolate_1_v_N1_1996   .T............................................G.................................  400
KC347619.1_Dvv_isolate_2_v_O2_1996   ................................................................................  400
KC347620.1_Dvv_isolate_5_v_O5_1996   ................................................................................  400
KC347621.1_Dvv_isolate_4_v_SS4_1996  ................................................................................  400
KC347622.1_Dvv_isolate_1_v_V1_1996   ................................................................................  400
KC347623.1_Dvv_isolate_2_v_V2_1996   ................................................................................  400
KC347624.1_Dvv_isolate_3_v_V3_1996   ................................................................................  400
KC347625.1_Dvv_isolate_4_v_V4_1996   ................................................................................  400
KC347626.1_Dvv_isolate_5_v_V5_1996   ................................................................................  400
KC347627.1_Dvv_isolate_1_v_B1_2009   ................................................................................  400
KC347628.1_Dvv_isolate_3_v_B3_2009   ................................................................................  400
KC347629.1_Dvv_isolate_4_v_B4_2009   ................................................................................  400
KC347630.1_Dvv_isolate_5_v_B5_2009   ................................................................................  400
KC347631.1_Dvv_isolate_1_v_Dr1_2009  ................................................................................  400
KC347632.1_Dvv_isolate_2_v_Dr2_2009  ................................................................................  400
KC347633.1_Dvv_isolate_3_v_Dr3_2009  ................................................................................  400
KC347634.1_Dvv_isolate_4_v_Dr4_2009  ................................................................................  400
KC347635.1_Dvv_isolate_1_v_M1_2009   ................................................................................  400
KC347636.1_Dvv_isolate_2_v_M2_2009   ................................................................................  400
KC347637.1_Dvv_isolate_3_v_M3_2009   ................................................................................  400
KC347638.1_Dvv_isolate_5_v_M5_2009   ................................................................................  400
KC347639.1_Dvv_isolate_1_v_N1_2009   ................................................................................  400
KC347640.1_Dvv_isolate_2_v_N2_2009   ................................................................................  400
KC347641.1_Dvv_isolate_3_v_N3_2009   ................................................................................  400
KC347642.1_Dvv_isolate_4_v_N4_2009   ................................................................................  400
KC347643.1_Dvv_isolate_5_v_N5_2009   ................................................................................  400
KC347644.1_Dvv_isolate_1_v_O1_2009   ................................................................................  400
KC347645.1_Dvv_isolate_2_v_O2_2009   ................................................................................  400
KC347646.1_Dvv_isolate_5_v_O5_2009   ................................................................................  400
KC347647.1_Dvv_isolate_1_v_SS1_2009  ................................................................................  400
KC347648.1_Dvv_isolate_2_v_SS2_2009  ................................................................................  400
KC347649.1_Dvv_isolate_3_v_SS3_2009  ................................................................................  400
KC347650.1_Dvv_isolate_4_v_SS4_2009  ................................................................................  400
KC347651.1_Dvv_isolate_1_v_V1_2009   ................................................................................  400
KC347652.1_Dvv_isolate_2_v_V2_2009   ................................................................................  400
KC347653.1_Dvv_isolate_3_v_V3_2009   ................................................................................  400
KC347654.1_Dvv_isolate_4_v_V4_2009   ................................................................................  400
KC347655.1_Dvv_isolate_5_v_V5_2009   ................................................................................  400
KC347656.1_Dvv_isolate_1_v_B1_2011   ................................................................................  400
KC347657.1_Dvv_isolate_2_v_B2_2011   ................................................................................  400
KC347658.1_Dvv_isolate_3_v_B3_2011   ................................................................................  400
KC347659.1_Dvv_isolate_4_v_B4_2011   ................................................................................  400
KC347660.1_Dvv_isolate_5_v_B5_2011   ................................................................................  400
KC347661.1_Dvv_isolate_1_v_C1_2011   ................................................................................  400
KC347662.1_Dvv_isolate_2_v_C2_2011   ................................................................................  400
KC347663.1_Dvv_isolate_3_v_C3_2011   ................................................................................  400
KC347664.1_Dvv_isolate_4_v_C4_2011   ................................................................................  400
KC347665.1_Dvv_isolate_5_v_C5_2011   ................................................................................  400
KC347666.1_Dvv_isolate_1_v_D1_2011   ................................................................................  400
KC347667.1_Dvv_isolate_2_v_D2_2011   ................................................................................  400
KC347668.1_Dvv_isolate_3_v_D3_2011   ................................................................................  400
KC347669.1_Dvv_isolate_4_v_D4_2011   ................................................................................  400
KC347670.1_Dvv_isolate_5_v_D5_2011   ................................................................................  400
KC347671.1_Dvv_isolate_1_v_G1_2011   ................................................................................  400
KC347672.1_Dvv_isolate_2_v_G2_2011   ................................................................................  400
KC347673.1_Dvv_isolate_3_v_G3_2011   ................................................................................  400
KC347674.1_Dvv_isolate_4_v_G4_2011   ................................................................................  400
KC347675.1_Dvv_isolate_5_v_G5_2011   ................................................................................  400
KC347676.1_Dvv_isolate_1_v_M1_2011   ................................................................................  400
KC347677.1_Dvv_isolate_2_v_M2_2011   ................................................................................  400
KC347678.1_Dvv_isolate_3_v_M3_2011   ................................................................................  400
KC347679.1_Dvv_isolate_4_v_M4_2011   ................................................................................  400
KC347680.1_Dvv_isolate_5_v_M5_2011   ................................................................................  400
KC347681.1_Dvv_isolate_1_v_MUS1_2011 ................................................................................  400
KC347682.1_Dvv_isolate_2_v_MUS2_2011 ................................................................................  400
KC347683.1_Dvv_isolate_3_v_MUS3_2011 ................................................................................  400
KC347684.1_Dvv_isolate_4_v_MUS4_2011 ................................................................................  400
KC347685.1_Dvv_isolate_5_v_MUS5_2011 ................................................................................  400
KC347686.1_Dvv_isolate_1_v_O1_2011   ................................................................................  400
KC347687.1_Dvv_isolate_2_v_O2_2011   ................................................................................  400
KC347688.1_Dvv_isolate_3_v_O3_2011   ................................................................................  400
KC347689.1_Dvv_isolate_4_v_O4_2011   ................................................................................  400
KC347690.1_Dvv_isolate_5_v_O5_2011   ................................................................................  400
KC347691.1_Dvv_isolate_1_v_R1_2011   ................................................................................  400
KC347692.1_Dvv_isolate_2_v_R2_2011   ................................................................................  400
KC347693.1_Dvv_isolate_3_v_R3_2011   ................................................................................  400
KC347694.1_Dvv_isolate_4_v_R4_2011   ................................................................................  400
KC347695.1_Dvv_isolate_5_v_R5_2011   ................................................................................  400
KC347696.1_Dvv_isolate_1_v_S1_2011   ................................................................................  400
KC347697.1_Dvv_isolate_2_v_S2_2011   ................................................................................  400
KC347698.1_Dvv_isolate_3_v_S3_2011   ................................................................................  400
KC347699.1_Dvv_isolate_4_v_S4_2011   ................................................................................  400
KC347700.1_Dvv_isolate_5_v_S5_2011   ................................................................................  400
KC347701.1_Dvv_isolate_1_v_SS1_2011  ................................................................................  400
KC347702.1_Dvv_isolate_2_v_SS2_2011  ................................................................................  400
KC347703.1_Dvv_isolate_3_v_SS3_2011  ................................................................................  400
KC347704.1_Dvv_isolate_4_v_SS4_2011  ................................................................................  400
KC347705.1_Dvv_isolate_5_v_SS5_2011  ................................................................................  400
KC347706.1_Dvv_isolate_1_v_Ur1_2011  ................................................................................  400
KC347707.1_Dvv_isolate_2_v_Ur2_2011  ................................................................................  400
KC347708.1_Dvv_isolate_3_v_Ur3_2011  ................................................................................  400
KC347709.1_Dvv_isolate_4_v_Ur4_2011  ................................................................................  400
KC347710.1_Dvv_isolate_5_v_Ur5_2011  ................................................................................  400
KC347711.1_Dvv_isolate_1_v_V1_2011   ................................................................................  400
KC347712.1_Dvv_isolate_2_v_V2_2011   ................................................................................  400
KC347713.1_Dvv_isolate_3_v_V3_2011   ................................................................................  400
KC347714.1_Dvv_isolate_4_v_V4_2011   ................................................................................  400
KC347715.1_Dvv_isolate_5_v_V5_2011   ................................................................................  400

                                              410       420       430       440       450       460       470       480
                                     ----:----|----:----|----:----|----:----|----:----|----:----|----:----|----:----|
Consensus                            TTTGCTATTATAGCGGGATTTATTCAATGATTTCCTTTATTTACAGGTATAACTTTAAATAATTTTTATTTAAAAATTCA  480
AF278556.1_Duu                       ..............T.................C..A...........AT............................C..  480
FJ478391.1_D_amecameca               .....C..C.....A........C........C...............C......................G........  480
FJ478392.1_D_amecameca               .....C..C.....A........C........C...............C......................G........  480
AF278548.1__D_porracea               ...........G..A....................C............T...............................  480
FJ478388.1_Dvz_isolate_Guat_1        ..............A...........G.....................................................  480
FJ478389.1_Dvz_isolate_Guat_2        ..............A...........G.....................................................  480
FJ478387.1_Dvz_isolate_Guat_3        ..............A...........G....................C................................  480
FJ478390.1_Dvz_isolate_Guat_4        ..............A...........G.....................................................  480
FJ478182.1_Dvv_isolate_CoCI34        ................................................................................  480
FJ478183.1_Dvv_isolate_CoCl33        ...................................................C............................  480
FJ478184.1_Dvv_isolate_CoCo30        ................................................................................  480
FJ478185.1_Dvv_isolate_CoCo29        ................................................................................  480
FJ478186.1_Dvv_isolate_CoW37         ................................................................................  480
FJ478187.1_Dvv_isolate_Cow38         ................................................................................  480
FJ478188.1_Dvv_isolate_IA_2          ................................................................................  480
FJ478189.1_Dvv_isolate_IA_1          ................................................................................  480
FJ478190.1_Dvv_isolate_IL2_5         ................................................................................  480
FJ478191.1_Dvv_isolate_IL2_4         ................................................................................  480
FJ478192.1_Dvv_isolate_ILFo22        ................................................................................  480
FJ478193.1_Dvv_isolate_ILMa25        ................................................................................  480
FJ478194.1_Dvv_isolate_ILMa26        ...................................................C............................  480
FJ478195.1_Dvv_isolate_ILUR17        ................................................................................  480
FJ478196.1_Dvv_isolate_ILUR18        ................................................................................  480
FJ478197.1_Dvv_isolate_KS2           ................................................................................  480
FJ478198.1_Dvv_isolate_Ks4           .......................C........................................................  480
FJ478199.1_Dvv_isolate_KSAl45        ................................................................................  480
FJ478200.1_Dvv_isolate_KSAl46        ................................................................................  480
FJ478201.1_Dvv_isolate_KsSw41        ................................................................................  480
FJ478202.1_Dvv_isolate_KSSw42        ................................................................................  480
FJ478203.1_Dvv_isolate_Rep49         ................................................................................  480
FJ478204.1_Dvv_isolate_Rep50         ................................................................................  480
FJ478205.1_Dvv_isolate_NESc1         .......................C........................................................  480
FJ478206.1_Dvv_isolate_NESc2         ................................................................................  480
FJ478207.1_Dvv_isolate_NE1_3         ................................................................................  480
FJ478208.1_Dvv_isolate_NE1_4         ................................................................................  480
FJ478209.1_Dvv_isolate_NE1_7         ................................................................................  480
FJ478210.1_Dvv_isolate_NEA_1         ................................................................................  480
FJ478211.1_Dvv_isolate_NEA_2         ................................................................................  480
FJ478212.1_Dvv_isolate_NECon5        ................................................................................  480
FJ478213.1_Dvv_isolate_NECon6        ................................................................................  480
FJ478214.1_Dvv_isolate_NEB_2         ................................................................................  480
FJ478215.1_Dvv_isolate_OH57          ................................................................................  480
FJ478216.1_Dvv_isolate_OH58          ................................................................................  480
FJ478217.1_Dvv_isolate_PA_1          ................................................................................  480
FJ478218.1_Dvv_isolate_PA_2          ................................................................................  480
FJ478219.1_Dvv_isolate_Pen253        ................................................................................  480
FJ478220.1_Dvv_isolate_SD_2          .......................C........................................................  480
FJ478221.1_Dvv_isolate_SD_3          ................................................................................  480
FJ478222.1_Dvv_isolate_Vir61         ................................................................................  480
FJ478223.1_Dvv_isolate_Vir62         ................................................................................  480
FJ478224.1_Dvv_isolate_Neb_1         ................................................................................  480
FJ478225.1_Dvv_isolate_PEN256        ................................................................................  480
FJ478226.1_Dvv_isolate_PEN254        ................................................................................  480
FJ478227.1_Dvz_isolate_TX2_3         ................................................................................  480
FJ478228.1_Dvz_isolate_TX2_4         ................................................................................  480
FJ478229.1_Dvz_isolate_TX3_3         ................................................................................  480
FJ478230.1_Dvz_isolate_TX3_1         ................................................................................  480
FJ478231.1_Dvz_isolate_TX3_4         ................................................................................  480
FJ478232.1_Dvz_isolate_TX4_1         ................................................................................  480
FJ478233.1_Dvz_isolate_TX4_3         ................................................................................  480
FJ478234.1_Dvz_isolate_TX4_4         ................................................................................  480
FJ478235.1_Dvz_isolate_TX5_3         ................................................................................  480
FJ478236.1_Dvz_isolate_TX5_4         ................................................................................  480
FJ478237.1_Dvz_isolate_TX6_1         ................................................................................  480
FJ478238.1_Dvz_isolate_TX6_2         ................................................................................  480
FJ478239.1_Dvz_isolate_TX7_1         ................................................................................  480
FJ478240.1_Dvz_isolate_TX9_1S        ................................................................................  480
FJ478241.1_Dvz_isolate_TX9_2         ................................................................................  480
FJ478242.1_Dvz_isolate_TX10_1        ................................................................................  480
FJ478243.1_Dvz_isolate_TX10_2        ................................................................................  480
FJ478244.1_Dvz_isolate_TX11_1        ................................................................................  480
FJ478245.1_Dvz_isolate_TX11_2        ................................................................................  480
FJ478246.1_Dvz_isolate_TX12_1        ................................................................................  480
FJ478247.1_Dvz_isolate_TX12_2        ................................................................................  480
FJ478248.1_Dvz_isolate_TX15_4        ................................................................................  480
FJ478249.1_Dvz_isolate_TX15_3        ................................................................................  480
FJ478250.1_Dvz_isolate_TX15_2        ................................................................................  480
FJ478251.1_Dvz_isolate_TX17_4        ................................................................................  480
FJ478252.1_Dvz_isolate_TX17_1        ................................................................................  480
FJ478253.1_Dvz_isolate_TX20_2        ................................................................................  480
FJ478254.1_Dvz_isolate_TX20_1        ................................................................................  480
FJ478255.1_Dvz_isolate_TX20_3        ................................................................................  480
FJ478256.1_Dvv_isolate_TX22_5        ................................................................................  480
FJ478257.1_Dvz_isolate_TX22_6        ................................................................................  480
FJ478258.1_Dvv_isolate_TXHa13        ................................................................................  480
FJ478259.1_Dvv_isolate_TXHa14        ................................................................................  480
FJ478260.1_Dvz_isolate_TXSw10        ................................................................................  480
FJ478261.1_Dvz_isolate_TXSw9         ................................................................................  480
FJ478262.1_Dvz_isolate_TX19_2        ................................................................................  480
FJ478263.1_Dvz_isolate_TX19_1        ................................................................................  480
FJ478264.1_Dvv_isolate_Mi66          ................................................................................  480
FJ478265.1_Dvv_isolate_Mex60_1       ................................................................................  480
FJ478266.1_Dvz_isolate_Mex60_2_1     ................................................................................  480
FJ478267.1_Dvz_isolate_Mex61_2       ................................................................................  480
FJ478268.1_Dvv_isolate_Mex61_1_2     ................................................................................  480
FJ478269.1_Dvz_isolate_MEX61_1       ................................................................................  480
FJ478270.1_Dvz_isolate_Mex61_3       ................................................................................  480
FJ478271.1_Dvz_isolate_MEX62_1       ................................................................................  480
FJ478272.1_Dvz_isolate_MEX65_1       ................................................................................  480
FJ478273.1_Dvz_isolate_MEX65_3       ................................................................................  480
FJ478274.1_Dvz_isolate_MEX65_3_1     ................................................................................  480
FJ478275.1_Dvz_isolate_MEX65_4_1     ................................................................................  480
FJ478276.1_Dvz_isolate_Mex69_2       ................................................................................  480
FJ478277.1_Dvz_isolate_Mex69_3       ................................................................................  480
FJ478278.1_Dvz_isolate_MEX65_1_1     ................................................................................  480
FJ478279.1_Dvz_isolate_Mex65_2_1     ................................................................................  480
FJ478280.1_Dvz_isolate_Mex69_1       ................................................................................  480
FJ478281.1_Dvz_isolate_MEX61_5_2     ................................................................................  480
FJ478282.1_Dvz_isolate_MEX65_4_2     ................................................................................  480
FJ478283.1_Dvz_isolate_MEX65_5_2     ................................................................................  480
FJ478284.1_Dvz_isolate_MEX43_6       ................................................................................  480
FJ478285.1_Dvz_isolate_Mex5_1        ..............A.................................................................  480
FJ478286.1_Dvz_isolate_MEX18_2       ................................................................................  480
FJ478287.1_Dvz_isolate_MEX18_5       ................................................................................  480
FJ478288.1_Dvz_isolate_MEX74_1       ................................................................................  480
FJ478289.1_Dvz_isolate_Mex94_1       ................................................................................  480
FJ478290.1_Dvz_isolate_Mex_45_2      ................................................................................  480
FJ478291.1_Dvz_isolate_Mex16_2       ................................................................................  480
FJ478292.1_Dvz_isolate_Mex91_1       ................................................................................  480
FJ478293.1_Dvz_isolate_MAME36_1      ................................................................................  480
FJ478294.1_Dvz_isolate_Mex13_1       ................................................................................  480
FJ478295.1_Dvz_isolate_Mex13_2       ................................................................................  480
FJ478296.1_Dvz_isolate_Mex14_2       ................................................................................  480
FJ478297.1_Dvz_isolate_MEX15_1       ................................................................................  480
FJ478298.1_Dvz_isolate_MEX71_2       ................................................................................  480
FJ478299.1_Dvz_isolate_MEX74_2       ................................................................................  480
FJ478300.1_Dvz_isolate_MEX75_1       ................................................................................  480
FJ478301.1_Dvz_isolate_MEX78_1       ................................................................................  480
FJ478302.1_Dvz_isolate_MEX79_1       ................................................................................  480
FJ478303.1_Dvz_isolate_MEX79_2       ................................................................................  480
FJ478304.1_Dvz_isolate_MEX80_1       ................................................................................  480
FJ478305.1_Dvz_isolate_MEX82_1       ................................................................................  480
FJ478306.1_Dvz_isolate_MEX82_2       ................................................................................  480
FJ478307.1_Dvz_isolate_MEX83_1       ................................................................................  480
FJ478308.1_Dvz_isolate_Mex84_1       ................................................................................  480
FJ478309.1_Dvz_isolate_Mex84_2       ................................................................................  480
FJ478310.1_Dvz_isolate_Mex85_1       ................................................................................  480
FJ478311.1_Dvz_isolate_MEX86_1       ................................................................................  480
FJ478312.1_Dvz_isolate_Mex11_1       ................................................................................  480
FJ478313.1_Dvz_isolate_Mex11_2       ................................................................................  480
FJ478314.1_Dvz_isolate_Mex12_1       ................................................................................  480
FJ478315.1_Dvz_isolate_Mex12_2       ................................................................................  480
FJ478316.1_Dvz_isolate_Mex90_2       ................................................................................  480
FJ478317.1_Dvz_isolate_MEX89_1       ................................................................................  480
FJ478318.1_Dvz_isolate_MEX89_2       ................................................................................  480
FJ478319.1_Dvz_isolate_Mex6_3        ..............A.................................................................  480
FJ478320.1_Dvz_isolate_Mex6_2        ..............A.................................................................  480
FJ478321.1_Dvz_isolate_Mex6_4        ..............A.................................................................  480
FJ478322.1_Dvz_isolate_MEX19_1       ..............A.................................................................  480
FJ478323.1_Dvz_isolate_MEX19_2       ..............A.................................................................  480
FJ478324.1_Dvz_isolate_Mex29_2       ..............A.................................................................  480
FJ478325.1_Dvz_isolate_MEX29_1       ..............A.................................................................  480
FJ478326.1_Dvz_isolate_Oax_2         ..............A.................................................................  480
FJ478327.1_Dvz_isolate_OAX_1         ..............A.................................................................  480
FJ478328.1_Dvz_isolate_Mex1_6        ..............A.................................................................  480
FJ478329.1_Dvz_isolate_Mex1_1        ..............A.................................................................  480
FJ478330.1_Dvz_isolate_Mex1_2        ..............A.................................................................  480
FJ478331.1_Dvz_isolate_Mex24_1       ..............A.................................................................  480
FJ478332.1_Dvz_isolate_Mex24_2       ..............A.................................................................  480
FJ478333.1_Dvz_isolate_Mex25_1       ..............A.................................................................  480
FJ478334.1_Dvz_isolate_Mex26_1       ..............A.................................................................  480
FJ478335.1_Dvz_isolate_Mex26_2       ..............A.................................................................  480
FJ478336.1_Dvz_isolate_Mex31_1       ..............A.................................................................  480
FJ478337.1_Dvz_isolate_Mex31_2       ..............A.................................................................  480
FJ478338.1_Dvz_isolate_MEX35_1       ..............A.................................................................  480
FJ478339.1_Dvz_isolate_Mex36_1       ..............A.................................................................  480
FJ478340.1_Dvz_isolate_Mex36_2       ..............A.................................................................  480
FJ478341.1_Dvz_isolate_Mex35_2       ..............A.................................................................  480
FJ478342.1_Dvz_isolate_Mex39_1       ..............A.................................................................  480
FJ478343.1_Dvz_isolate_Mex_39.2      ..............A.................................................................  480
FJ478344.1_Dvz_isolate_Mex34_2       ..............A.................................................................  480
FJ478345.1_Dvz_isolate_Mex34_1       ..............A.................................................................  480
FJ478346.1_Dvz_isolate_Mex62_3       ..............A.................................................................  480
FJ478347.1_Dvz_isolate_Mex62_2       ..............A.................................................................  480
FJ478348.1_Dvz_isolate_Mex65_2_2     ..............A.................................................................  480
FJ478349.1_Dvz_isolate_Mex61_2_2     ..............A.................................................................  480
FJ478350.1_Dvz_isolate_Mex61_4_2     ................................................................................  480
FJ478351.1_Dvz_isolate_Mex16_1       ..............A.................................................................  480
FJ478352.1_Dvz_isolate_Mex17_1       ..............A.................................................................  480
FJ478353.1_Dvz_isolate_Mex17_2       ..............A.................................................................  480
FJ478354.1_Dvz_isolate_Mex80_2       ..............A.................................................................  480
FJ478355.1_Dvz_isolate_Mex85_2       ..............A.................................................................  480
FJ478356.1_Dvz_isolate_Mex87_1       ................................................................................  480
FJ478357.1_Dvz_isolate_Mex88_1       ..............A.................................................................  480
FJ478358.1_Dvz_isolate_MEX86_2       ................................................................................  480
FJ478359.1_Dvz_isolate_Pue_1         ..............A.................................................................  480
FJ478360.1_Dvz_isolate_Pue_2         ..............A.................................................................  480
FJ478361.1_Dvz_isolate_Mex5_2        ..............A.................................................................  480
FJ478362.1_Dvz_isolate_Mex7_1        ..............A.................................................................  480
FJ478363.1_Dvz_isolate_Mex7_2        ................................................................................  480
FJ478364.1_Dvz_isolate_Mex8_1        ..............A.................................................................  480
FJ478365.1_Dvz_isolate_Mex8_2        ..............A.................................................................  480
FJ478366.1_Dvz_isolate_Mex9_1        ..............A.................................................................  480
FJ478367.1_Dvz_isolate_Mex21_1       ..............A.................................................................  480
FJ478368.1_Dvz_isolate_Mex21_2       ..............A.................................................................  480
FJ478369.1_Dvz_isolate_Mex22_2       ..............A.................................................................  480
FJ478370.1_Dvz_isolate_Mex22_3       ..............A.................................................................  480
FJ478371.1_Dvz_isolate_Mex37_4       ..............A.................................................................  480
FJ478372.1_Dvz_isolate_Mex38_5       ..............A.................................................................  480
FJ478373.1_Dvz_isolate_Mex38_6       ..............A.................................................................  480
FJ478374.1_Dvz_isolate_Mex43_5       ..............A.................................................................  480
FJ478375.1_Dvz_isolate_Mex45_1       ..............A.................................................................  480
FJ478376.1_Dvz_isolate_Mex51_1       ..............A.................................................................  480
FJ478377.1_Dvz_isolate_Mex51_2       ..............A.................................................................  480
FJ478378.1_Dvz_isolate_Mex52_1       ..............A.................................................................  480
FJ478379.1_Dvz_isolate_Mex52_2       ..............A.................................................................  480
FJ478380.1_Dvz_isolate_Mex53_1       ..............A.................................................................  480
FJ478381.1_Dvz_isolate_Mex53_2       ..............A.................................................................  480
FJ478382.1_Dvz_isolate_Mex96_1       ..............A.................................................................  480
FJ478383.1_Dvz_isolate_Mex96_2       ..............A.................................................................  480
FJ478384.1_Dvz_isolate_Mex97_2       ..............A.................................................................  480
FJ478385.1_Dvz_isolate_Mex97_1       ................................................................................  480
FJ478386.1_Dvz_isolate_MEX94_2       ..............A.................................................................  480
KC347611.1_Dvv_isolate_2_v_B2_1996   .......................C........................................................  480
KC347612.1_Dvv_isolate_3_v_B3_1996   .......................C........................................................  480
KC347613.1_Dvv_isolate_5_v_B5_1996   ................................................................................  480
KC347614.1_Dvv_isolate_1_v_Dr1_1996  ................................................................................  480
KC347615.1_Dvv_isolate_3_v_Dr3_1996  .......................C........................................................  480
KC347616.1_Dvv_isolate_1_v_M1_1996   ................................................................................  480
KC347617.1_Dvv_isolate_2_v_M2_1996   ..............A.................................................................  480
KC347618.1_Dvv_isolate_1_v_N1_1996   ................................................................................  480
KC347619.1_Dvv_isolate_2_v_O2_1996   .......................C........................................................  480
KC347620.1_Dvv_isolate_5_v_O5_1996   ................................................................................  480
KC347621.1_Dvv_isolate_4_v_SS4_1996  .......................C........................................................  480
KC347622.1_Dvv_isolate_1_v_V1_1996   .......................C........................................................  480
KC347623.1_Dvv_isolate_2_v_V2_1996   .......................C........................................................  480
KC347624.1_Dvv_isolate_3_v_V3_1996   .......................C........................................................  480
KC347625.1_Dvv_isolate_4_v_V4_1996   .......................C........................................................  480
KC347626.1_Dvv_isolate_5_v_V5_1996   .......................C........................................................  480
KC347627.1_Dvv_isolate_1_v_B1_2009   .......................C........................................................  480
KC347628.1_Dvv_isolate_3_v_B3_2009   .......................C........................................................  480
KC347629.1_Dvv_isolate_4_v_B4_2009   .......................C........................................................  480
KC347630.1_Dvv_isolate_5_v_B5_2009   .......................C........................................................  480
KC347631.1_Dvv_isolate_1_v_Dr1_2009  .......................C........................................................  480
KC347632.1_Dvv_isolate_2_v_Dr2_2009  .......................C........................................................  480
KC347633.1_Dvv_isolate_3_v_Dr3_2009  .......................C........................................................  480
KC347634.1_Dvv_isolate_4_v_Dr4_2009  .......................C........................................................  480
KC347635.1_Dvv_isolate_1_v_M1_2009   .......................C........................................................  480
KC347636.1_Dvv_isolate_2_v_M2_2009   .......................C........................................................  480
KC347637.1_Dvv_isolate_3_v_M3_2009   .......................C........................................................  480
KC347638.1_Dvv_isolate_5_v_M5_2009   .......................C........................................................  480
KC347639.1_Dvv_isolate_1_v_N1_2009   .......................C........................................................  480
KC347640.1_Dvv_isolate_2_v_N2_2009   .......................C........................................................  480
KC347641.1_Dvv_isolate_3_v_N3_2009   .......................C........................................................  480
KC347642.1_Dvv_isolate_4_v_N4_2009   .......................C........................................................  480
KC347643.1_Dvv_isolate_5_v_N5_2009   .......................C........................................................  480
KC347644.1_Dvv_isolate_1_v_O1_2009   .......................C........................................................  480
KC347645.1_Dvv_isolate_2_v_O2_2009   .......................C........................................................  480
KC347646.1_Dvv_isolate_5_v_O5_2009   .......................C........................................................  480
KC347647.1_Dvv_isolate_1_v_SS1_2009  .......................C........................................................  480
KC347648.1_Dvv_isolate_2_v_SS2_2009  .......................C........................................................  480
KC347649.1_Dvv_isolate_3_v_SS3_2009  .......................C........................................................  480
KC347650.1_Dvv_isolate_4_v_SS4_2009  .......................C........................................................  480
KC347651.1_Dvv_isolate_1_v_V1_2009   .......................C........................................................  480
KC347652.1_Dvv_isolate_2_v_V2_2009   .......................C........................................................  480
KC347653.1_Dvv_isolate_3_v_V3_2009   .......................C........................................................  480
KC347654.1_Dvv_isolate_4_v_V4_2009   .......................C........................................................  480
KC347655.1_Dvv_isolate_5_v_V5_2009   .......................C........................................................  480
KC347656.1_Dvv_isolate_1_v_B1_2011   .......................C........................................................  480
KC347657.1_Dvv_isolate_2_v_B2_2011   .......................C........................................................  480
KC347658.1_Dvv_isolate_3_v_B3_2011   .......................C........................................................  480
KC347659.1_Dvv_isolate_4_v_B4_2011   .......................C........................................................  480
KC347660.1_Dvv_isolate_5_v_B5_2011   .......................C........................................................  480
KC347661.1_Dvv_isolate_1_v_C1_2011   ................................................................................  480
KC347662.1_Dvv_isolate_2_v_C2_2011   ................................................................................  480
KC347663.1_Dvv_isolate_3_v_C3_2011   ................................................................................  480
KC347664.1_Dvv_isolate_4_v_C4_2011   ................................................................................  480
KC347665.1_Dvv_isolate_5_v_C5_2011   ................................................................................  480
KC347666.1_Dvv_isolate_1_v_D1_2011   ................................................................................  480
KC347667.1_Dvv_isolate_2_v_D2_2011   ................................................................................  480
KC347668.1_Dvv_isolate_3_v_D3_2011   ................................................................................  480
KC347669.1_Dvv_isolate_4_v_D4_2011   ................................................................................  480
KC347670.1_Dvv_isolate_5_v_D5_2011   ................................................................................  480
KC347671.1_Dvv_isolate_1_v_G1_2011   .......................C........................................................  480
KC347672.1_Dvv_isolate_2_v_G2_2011   .......................C........................................................  480
KC347673.1_Dvv_isolate_3_v_G3_2011   .......................C........................................................  480
KC347674.1_Dvv_isolate_4_v_G4_2011   .......................C........................................................  480
KC347675.1_Dvv_isolate_5_v_G5_2011   .......................C........................................................  480
KC347676.1_Dvv_isolate_1_v_M1_2011   .......................C........................................................  480
KC347677.1_Dvv_isolate_2_v_M2_2011   .......................C........................................................  480
KC347678.1_Dvv_isolate_3_v_M3_2011   .......................C........................................................  480
KC347679.1_Dvv_isolate_4_v_M4_2011   .......................C........................................................  480
KC347680.1_Dvv_isolate_5_v_M5_2011   .......................C........................................................  480
KC347681.1_Dvv_isolate_1_v_MUS1_2011 ................................................................................  480
KC347682.1_Dvv_isolate_2_v_MUS2_2011 ................................................................................  480
KC347683.1_Dvv_isolate_3_v_MUS3_2011 ................................................................................  480
KC347684.1_Dvv_isolate_4_v_MUS4_2011 ................................................................................  480
KC347685.1_Dvv_isolate_5_v_MUS5_2011 .......................C........................................................  480
KC347686.1_Dvv_isolate_1_v_O1_2011   .......................C........................................................  480
KC347687.1_Dvv_isolate_2_v_O2_2011   .......................C........................................................  480
KC347688.1_Dvv_isolate_3_v_O3_2011   .......................C........................................................  480
KC347689.1_Dvv_isolate_4_v_O4_2011   .......................C........................................................  480
KC347690.1_Dvv_isolate_5_v_O5_2011   .......................C........................................................  480
KC347691.1_Dvv_isolate_1_v_R1_2011   .......................C........................................................  480
KC347692.1_Dvv_isolate_2_v_R2_2011   .......................C........................................................  480
KC347693.1_Dvv_isolate_3_v_R3_2011   .......................C........................................................  480
KC347694.1_Dvv_isolate_4_v_R4_2011   .......................C........................................................  480
KC347695.1_Dvv_isolate_5_v_R5_2011   .......................C........................................................  480
KC347696.1_Dvv_isolate_1_v_S1_2011   .......................C........................................................  480
KC347697.1_Dvv_isolate_2_v_S2_2011   .......................C........................................................  480
KC347698.1_Dvv_isolate_3_v_S3_2011   .......................C........................................................  480
KC347699.1_Dvv_isolate_4_v_S4_2011   .......................C........................................................  480
KC347700.1_Dvv_isolate_5_v_S5_2011   .......................C........................................................  480
KC347701.1_Dvv_isolate_1_v_SS1_2011  .......................C........................................................  480
KC347702.1_Dvv_isolate_2_v_SS2_2011  .......................C........................................................  480
KC347703.1_Dvv_isolate_3_v_SS3_2011  .......................C........................................................  480
KC347704.1_Dvv_isolate_4_v_SS4_2011  .......................C........................................................  480
KC347705.1_Dvv_isolate_5_v_SS5_2011  .......................C........................................................  480
KC347706.1_Dvv_isolate_1_v_Ur1_2011  ................................................................................  480
KC347707.1_Dvv_isolate_2_v_Ur2_2011  ................................................................................  480
KC347708.1_Dvv_isolate_3_v_Ur3_2011  ................................................................................  480
KC347709.1_Dvv_isolate_4_v_Ur4_2011  ................................................................................  480
KC347710.1_Dvv_isolate_5_v_Ur5_2011  ................................................................................  480
KC347711.1_Dvv_isolate_1_v_V1_2011   .......................C........................................................  480
KC347712.1_Dvv_isolate_2_v_V2_2011   .......................C........................................................  480
KC347713.1_Dvv_isolate_3_v_V3_2011   .......................C........................................................  480
KC347714.1_Dvv_isolate_4_v_V4_2011   .......................C........................................................  480
KC347715.1_Dvv_isolate_5_v_V5_2011   .......................C........................................................  480

                                              490       500       510       520       530       540       550       560
                                     ----:----|----:----|----:----|----:----|----:----|----:----|----:----|----:----|
Consensus                            ATTTTTTATTATATTTATTGGTGTAAATTTAACCTTCTTCCCTCAACATTTTTTAGGATTAATAGGAATACCTCGACGAT  560
AF278556.1_Duu                       .....................G...........T..T....................T.....G...........C....  560
FJ478391.1_D_amecameca               G....................A..........................C..C............................  560
FJ478392.1_D_amecameca               G....................A.......................G..C..C...........G................  560
AF278548.1__D_porracea               .....................A...........T..T..............C...........G..T.............  560
FJ478388.1_Dvz_isolate_Guat_1        ................................................................................  560
FJ478389.1_Dvz_isolate_Guat_2        ................................................................................  560
FJ478387.1_Dvz_isolate_Guat_3        ................................................................................  560
FJ478390.1_Dvz_isolate_Guat_4        ................................................................................  560
FJ478182.1_Dvv_isolate_CoCI34        ................................................................................  560
FJ478183.1_Dvv_isolate_CoCl33        ................................................................................  560
FJ478184.1_Dvv_isolate_CoCo30        ................................................................................  560
FJ478185.1_Dvv_isolate_CoCo29        ................................................................................  560
FJ478186.1_Dvv_isolate_CoW37         ................................................................................  560
FJ478187.1_Dvv_isolate_Cow38         ................................................................................  560
FJ478188.1_Dvv_isolate_IA_2          ................................................................................  560
FJ478189.1_Dvv_isolate_IA_1          ................................................................................  560
FJ478190.1_Dvv_isolate_IL2_5         ................................................................................  560
FJ478191.1_Dvv_isolate_IL2_4         ................................................................................  560
FJ478192.1_Dvv_isolate_ILFo22        ................................................................................  560
FJ478193.1_Dvv_isolate_ILMa25        ................................................................................  560
FJ478194.1_Dvv_isolate_ILMa26        ................................................................................  560
FJ478195.1_Dvv_isolate_ILUR17        ................................................................................  560
FJ478196.1_Dvv_isolate_ILUR18        ................................................................................  560
FJ478197.1_Dvv_isolate_KS2           ................................................................................  560
FJ478198.1_Dvv_isolate_Ks4           ................................................................................  560
FJ478199.1_Dvv_isolate_KSAl45        ................................................................................  560
FJ478200.1_Dvv_isolate_KSAl46        ................................................................................  560
FJ478201.1_Dvv_isolate_KsSw41        ................................................................................  560
FJ478202.1_Dvv_isolate_KSSw42        ................................................................................  560
FJ478203.1_Dvv_isolate_Rep49         ................................................................................  560
FJ478204.1_Dvv_isolate_Rep50         ................................................................................  560
FJ478205.1_Dvv_isolate_NESc1         ................................................................................  560
FJ478206.1_Dvv_isolate_NESc2         ................................................................................  560
FJ478207.1_Dvv_isolate_NE1_3         ................................................................................  560
FJ478208.1_Dvv_isolate_NE1_4         ................................................................................  560
FJ478209.1_Dvv_isolate_NE1_7         ................................................................................  560
FJ478210.1_Dvv_isolate_NEA_1         ................................................................................  560
FJ478211.1_Dvv_isolate_NEA_2         ................................................................................  560
FJ478212.1_Dvv_isolate_NECon5        ................................................................................  560
FJ478213.1_Dvv_isolate_NECon6        ................................................................................  560
FJ478214.1_Dvv_isolate_NEB_2         ................................................................................  560
FJ478215.1_Dvv_isolate_OH57          ................................................................................  560
FJ478216.1_Dvv_isolate_OH58          ................................................................................  560
FJ478217.1_Dvv_isolate_PA_1          ................................................................................  560
FJ478218.1_Dvv_isolate_PA_2          ................................................................................  560
FJ478219.1_Dvv_isolate_Pen253        ................................................................................  560
FJ478220.1_Dvv_isolate_SD_2          ................................................................................  560
FJ478221.1_Dvv_isolate_SD_3          ................................................................................  560
FJ478222.1_Dvv_isolate_Vir61         ................................................................................  560
FJ478223.1_Dvv_isolate_Vir62         ................................................................................  560
FJ478224.1_Dvv_isolate_Neb_1         ................................................................................  560
FJ478225.1_Dvv_isolate_PEN256        ................................................................................  560
FJ478226.1_Dvv_isolate_PEN254        ................................................................................  560
FJ478227.1_Dvz_isolate_TX2_3         ................................................................................  560
FJ478228.1_Dvz_isolate_TX2_4         ................................................................................  560
FJ478229.1_Dvz_isolate_TX3_3         ................................................................................  560
FJ478230.1_Dvz_isolate_TX3_1         ................................................................................  560
FJ478231.1_Dvz_isolate_TX3_4         ................................................................................  560
FJ478232.1_Dvz_isolate_TX4_1         .....................................................................C..........  560
FJ478233.1_Dvz_isolate_TX4_3         ................................................................................  560
FJ478234.1_Dvz_isolate_TX4_4         ................................................................................  560
FJ478235.1_Dvz_isolate_TX5_3         ................................................................................  560
FJ478236.1_Dvz_isolate_TX5_4         ................................................................................  560
FJ478237.1_Dvz_isolate_TX6_1         ................................................................................  560
FJ478238.1_Dvz_isolate_TX6_2         ................................................................................  560
FJ478239.1_Dvz_isolate_TX7_1         ................................................................................  560
FJ478240.1_Dvz_isolate_TX9_1S        ...............C................................................................  560
FJ478241.1_Dvz_isolate_TX9_2         ................................................................................  560
FJ478242.1_Dvz_isolate_TX10_1        ................................................................................  560
FJ478243.1_Dvz_isolate_TX10_2        ................................................................................  560
FJ478244.1_Dvz_isolate_TX11_1        ................................................................................  560
FJ478245.1_Dvz_isolate_TX11_2        ................................................................................  560
FJ478246.1_Dvz_isolate_TX12_1        ................................................................................  560
FJ478247.1_Dvz_isolate_TX12_2        ................................................................................  560
FJ478248.1_Dvz_isolate_TX15_4        ................................................................................  560
FJ478249.1_Dvz_isolate_TX15_3        ................................................................................  560
FJ478250.1_Dvz_isolate_TX15_2        ................................................................................  560
FJ478251.1_Dvz_isolate_TX17_4        ................................................................................  560
FJ478252.1_Dvz_isolate_TX17_1        ................................................................................  560
FJ478253.1_Dvz_isolate_TX20_2        ................................................................................  560
FJ478254.1_Dvz_isolate_TX20_1        ................................................................................  560
FJ478255.1_Dvz_isolate_TX20_3        ................................................................................  560
FJ478256.1_Dvv_isolate_TX22_5        ................................................................................  560
FJ478257.1_Dvz_isolate_TX22_6        ................................................................................  560
FJ478258.1_Dvv_isolate_TXHa13        ................................................................................  560
FJ478259.1_Dvv_isolate_TXHa14        ................................................................................  560
FJ478260.1_Dvz_isolate_TXSw10        ................................................................................  560
FJ478261.1_Dvz_isolate_TXSw9         ................................................................................  560
FJ478262.1_Dvz_isolate_TX19_2        ................................................................................  560
FJ478263.1_Dvz_isolate_TX19_1        ................................................................................  560
FJ478264.1_Dvv_isolate_Mi66          ................................................................................  560
FJ478265.1_Dvv_isolate_Mex60_1       ................................................................................  560
FJ478266.1_Dvz_isolate_Mex60_2_1     ................................................................................  560
FJ478267.1_Dvz_isolate_Mex61_2       ................................................................................  560
FJ478268.1_Dvv_isolate_Mex61_1_2     ................................................................................  560
FJ478269.1_Dvz_isolate_MEX61_1       ................................................................................  560
FJ478270.1_Dvz_isolate_Mex61_3       ................................................................................  560
FJ478271.1_Dvz_isolate_MEX62_1       ................................................................................  560
FJ478272.1_Dvz_isolate_MEX65_1       ................................................................................  560
FJ478273.1_Dvz_isolate_MEX65_3       ................................................................................  560
FJ478274.1_Dvz_isolate_MEX65_3_1     ................................................................................  560
FJ478275.1_Dvz_isolate_MEX65_4_1     ................................................................................  560
FJ478276.1_Dvz_isolate_Mex69_2       ................................................................................  560
FJ478277.1_Dvz_isolate_Mex69_3       ................................................................................  560
FJ478278.1_Dvz_isolate_MEX65_1_1     ................................................................................  560
FJ478279.1_Dvz_isolate_Mex65_2_1     ................................................................................  560
FJ478280.1_Dvz_isolate_Mex69_1       ................................................................................  560
FJ478281.1_Dvz_isolate_MEX61_5_2     ................................................................................  560
FJ478282.1_Dvz_isolate_MEX65_4_2     ................................................................................  560
FJ478283.1_Dvz_isolate_MEX65_5_2     ................................................................................  560
FJ478284.1_Dvz_isolate_MEX43_6       ................................................................................  560
FJ478285.1_Dvz_isolate_Mex5_1        ................................................................................  560
FJ478286.1_Dvz_isolate_MEX18_2       ................................................................................  560
FJ478287.1_Dvz_isolate_MEX18_5       ................................................................................  560
FJ478288.1_Dvz_isolate_MEX74_1       ................................................................................  560
FJ478289.1_Dvz_isolate_Mex94_1       ................................................................................  560
FJ478290.1_Dvz_isolate_Mex_45_2      ................................................................................  560
FJ478291.1_Dvz_isolate_Mex16_2       ................................................................................  560
FJ478292.1_Dvz_isolate_Mex91_1       ................................................................................  560
FJ478293.1_Dvz_isolate_MAME36_1      ................................................................................  560
FJ478294.1_Dvz_isolate_Mex13_1       ................................................................................  560
FJ478295.1_Dvz_isolate_Mex13_2       ................................................................................  560
FJ478296.1_Dvz_isolate_Mex14_2       ................................................................................  560
FJ478297.1_Dvz_isolate_MEX15_1       ................................................................................  560
FJ478298.1_Dvz_isolate_MEX71_2       ................................................................................  560
FJ478299.1_Dvz_isolate_MEX74_2       ................................................................................  560
FJ478300.1_Dvz_isolate_MEX75_1       ................................................................................  560
FJ478301.1_Dvz_isolate_MEX78_1       ................................................................................  560
FJ478302.1_Dvz_isolate_MEX79_1       ................................................................................  560
FJ478303.1_Dvz_isolate_MEX79_2       ................................................................................  560
FJ478304.1_Dvz_isolate_MEX80_1       ................................................................................  560
FJ478305.1_Dvz_isolate_MEX82_1       ................................................................................  560
FJ478306.1_Dvz_isolate_MEX82_2       ................................................................................  560
FJ478307.1_Dvz_isolate_MEX83_1       ................................................................................  560
FJ478308.1_Dvz_isolate_Mex84_1       ................................................................................  560
FJ478309.1_Dvz_isolate_Mex84_2       ................................................................................  560
FJ478310.1_Dvz_isolate_Mex85_1       ................................................................................  560
FJ478311.1_Dvz_isolate_MEX86_1       ................................................................................  560
FJ478312.1_Dvz_isolate_Mex11_1       ................................................................................  560
FJ478313.1_Dvz_isolate_Mex11_2       ................................................................................  560
FJ478314.1_Dvz_isolate_Mex12_1       ................................................................................  560
FJ478315.1_Dvz_isolate_Mex12_2       ................................................................................  560
FJ478316.1_Dvz_isolate_Mex90_2       ................................................................................  560
FJ478317.1_Dvz_isolate_MEX89_1       ................................................................................  560
FJ478318.1_Dvz_isolate_MEX89_2       ................................................................................  560
FJ478319.1_Dvz_isolate_Mex6_3        ............................................................G..G................  560
FJ478320.1_Dvz_isolate_Mex6_2        ............................................................G..G................  560
FJ478321.1_Dvz_isolate_Mex6_4        ............................................................G..G................  560
FJ478322.1_Dvz_isolate_MEX19_1       ............................................................G..G................  560
FJ478323.1_Dvz_isolate_MEX19_2       ............................................................G..G................  560
FJ478324.1_Dvz_isolate_Mex29_2       ............................................................G..G................  560
FJ478325.1_Dvz_isolate_MEX29_1       ............................................................G..G..T.............  560
FJ478326.1_Dvz_isolate_Oax_2         ............................................................G..G................  560
FJ478327.1_Dvz_isolate_OAX_1         ............................................................G..G..T.............  560
FJ478328.1_Dvz_isolate_Mex1_6        ............................................................G..G................  560
FJ478329.1_Dvz_isolate_Mex1_1        ............................................................G..G................  560
FJ478330.1_Dvz_isolate_Mex1_2        ............................................................G..G................  560
FJ478331.1_Dvz_isolate_Mex24_1       ............................................................G..G................  560
FJ478332.1_Dvz_isolate_Mex24_2       ............................................................G..G................  560
FJ478333.1_Dvz_isolate_Mex25_1       ............................................................G..G................  560
FJ478334.1_Dvz_isolate_Mex26_1       ............................................................G..G................  560
FJ478335.1_Dvz_isolate_Mex26_2       ............................................................G..G................  560
FJ478336.1_Dvz_isolate_Mex31_1       ............................................................G..G................  560
FJ478337.1_Dvz_isolate_Mex31_2       ............................................................G..G................  560
FJ478338.1_Dvz_isolate_MEX35_1       ............................................................G..G................  560
FJ478339.1_Dvz_isolate_Mex36_1       ............................................................G..G................  560
FJ478340.1_Dvz_isolate_Mex36_2       ............................................................G..G................  560
FJ478341.1_Dvz_isolate_Mex35_2       ............................................................G..G................  560
FJ478342.1_Dvz_isolate_Mex39_1       ............................................................G..G................  560
FJ478343.1_Dvz_isolate_Mex_39.2      ............................................................G..G................  560
FJ478344.1_Dvz_isolate_Mex34_2       ............................................................G..G................  560
FJ478345.1_Dvz_isolate_Mex34_1       ............................................................G..G................  560
FJ478346.1_Dvz_isolate_Mex62_3       ...............................................................G..C.............  560
FJ478347.1_Dvz_isolate_Mex62_2       ...............................................................G..C.............  560
FJ478348.1_Dvz_isolate_Mex65_2_2     ...............................................................G..C.............  560
FJ478349.1_Dvz_isolate_Mex61_2_2     ...............................................................G..C.............  560
FJ478350.1_Dvz_isolate_Mex61_4_2     ................................................................................  560
FJ478351.1_Dvz_isolate_Mex16_1       ............................................................G..G..C.............  560
FJ478352.1_Dvz_isolate_Mex17_1       ............................................................G..G................  560
FJ478353.1_Dvz_isolate_Mex17_2       ............................................................G..G................  560
FJ478354.1_Dvz_isolate_Mex80_2       ...............................................................G..C.............  560
FJ478355.1_Dvz_isolate_Mex85_2       ............................................................G..G................  560
FJ478356.1_Dvz_isolate_Mex87_1       ................................................................................  560
FJ478357.1_Dvz_isolate_Mex88_1       ............................................................G..G................  560
FJ478358.1_Dvz_isolate_MEX86_2       ................................................................................  560
FJ478359.1_Dvz_isolate_Pue_1         ............................................................G..G..C.............  560
FJ478360.1_Dvz_isolate_Pue_2         ............................................................G..G..T.............  560
FJ478361.1_Dvz_isolate_Mex5_2        ............................................................G..G..T.............  560
FJ478362.1_Dvz_isolate_Mex7_1        ............................................................G..G................  560
FJ478363.1_Dvz_isolate_Mex7_2        ............................................................G..G................  560
FJ478364.1_Dvz_isolate_Mex8_1        ............................................................G..G................  560
FJ478365.1_Dvz_isolate_Mex8_2        ............................................................G..G................  560
FJ478366.1_Dvz_isolate_Mex9_1        ............................................................G..G................  560
FJ478367.1_Dvz_isolate_Mex21_1       ............................................................G..G................  560
FJ478368.1_Dvz_isolate_Mex21_2       ............................................................G..G................  560
FJ478369.1_Dvz_isolate_Mex22_2       ............................................................G..G................  560
FJ478370.1_Dvz_isolate_Mex22_3       ............................................................G..G................  560
FJ478371.1_Dvz_isolate_Mex37_4       ............................................................G..G................  560
FJ478372.1_Dvz_isolate_Mex38_5       ............................................................G..G................  560
FJ478373.1_Dvz_isolate_Mex38_6       ............................................................G..G................  560
FJ478374.1_Dvz_isolate_Mex43_5       ...............................................................G................  560
FJ478375.1_Dvz_isolate_Mex45_1       ............................................................G..G................  560
FJ478376.1_Dvz_isolate_Mex51_1       ............................................................G..G................  560
FJ478377.1_Dvz_isolate_Mex51_2       ............................................................G..G................  560
FJ478378.1_Dvz_isolate_Mex52_1       ............................................................G..G................  560
FJ478379.1_Dvz_isolate_Mex52_2       ............................................................G..G................  560
FJ478380.1_Dvz_isolate_Mex53_1       ............................................................G..G................  560
FJ478381.1_Dvz_isolate_Mex53_2       ............................................................G..G................  560
FJ478382.1_Dvz_isolate_Mex96_1       ............................................................G..G................  560
FJ478383.1_Dvz_isolate_Mex96_2       ............................................................G..G................  560
FJ478384.1_Dvz_isolate_Mex97_2       ............................................................G..G................  560
FJ478385.1_Dvz_isolate_Mex97_1       ................................................................................  560
FJ478386.1_Dvz_isolate_MEX94_2       ............................................................G..G................  560
KC347611.1_Dvv_isolate_2_v_B2_1996   ................................................................................  560
KC347612.1_Dvv_isolate_3_v_B3_1996   ................................................................................  560
KC347613.1_Dvv_isolate_5_v_B5_1996   ................................................................................  560
KC347614.1_Dvv_isolate_1_v_Dr1_1996  ................................................................................  560
KC347615.1_Dvv_isolate_3_v_Dr3_1996  ................................................................................  560
KC347616.1_Dvv_isolate_1_v_M1_1996   ................................................................................  560
KC347617.1_Dvv_isolate_2_v_M2_1996   ............................................................G..G................  560
KC347618.1_Dvv_isolate_1_v_N1_1996   ...............................................................G................  560
KC347619.1_Dvv_isolate_2_v_O2_1996   ................................................................................  560
KC347620.1_Dvv_isolate_5_v_O5_1996   ................................................................................  560
KC347621.1_Dvv_isolate_4_v_SS4_1996  ................................................................................  560
KC347622.1_Dvv_isolate_1_v_V1_1996   ................................................................................  560
KC347623.1_Dvv_isolate_2_v_V2_1996   ................................................................................  560
KC347624.1_Dvv_isolate_3_v_V3_1996   ................................................................................  560
KC347625.1_Dvv_isolate_4_v_V4_1996   ................................................................................  560
KC347626.1_Dvv_isolate_5_v_V5_1996   ................................................................................  560
KC347627.1_Dvv_isolate_1_v_B1_2009   ................................................................................  560
KC347628.1_Dvv_isolate_3_v_B3_2009   ................................................................................  560
KC347629.1_Dvv_isolate_4_v_B4_2009   ................................................................................  560
KC347630.1_Dvv_isolate_5_v_B5_2009   ................................................................................  560
KC347631.1_Dvv_isolate_1_v_Dr1_2009  ................................................................................  560
KC347632.1_Dvv_isolate_2_v_Dr2_2009  ................................................................................  560
KC347633.1_Dvv_isolate_3_v_Dr3_2009  ................................................................................  560
KC347634.1_Dvv_isolate_4_v_Dr4_2009  ................................................................................  560
KC347635.1_Dvv_isolate_1_v_M1_2009   ................................................................................  560
KC347636.1_Dvv_isolate_2_v_M2_2009   ................................................................................  560
KC347637.1_Dvv_isolate_3_v_M3_2009   ................................................................................  560
KC347638.1_Dvv_isolate_5_v_M5_2009   ................................................................................  560
KC347639.1_Dvv_isolate_1_v_N1_2009   ................................................................................  560
KC347640.1_Dvv_isolate_2_v_N2_2009   ................................................................................  560
KC347641.1_Dvv_isolate_3_v_N3_2009   ................................................................................  560
KC347642.1_Dvv_isolate_4_v_N4_2009   ................................................................................  560
KC347643.1_Dvv_isolate_5_v_N5_2009   ................................................................................  560
KC347644.1_Dvv_isolate_1_v_O1_2009   ................................................................................  560
KC347645.1_Dvv_isolate_2_v_O2_2009   ................................................................................  560
KC347646.1_Dvv_isolate_5_v_O5_2009   ................................................................................  560
KC347647.1_Dvv_isolate_1_v_SS1_2009  ................................................................................  560
KC347648.1_Dvv_isolate_2_v_SS2_2009  ................................................................................  560
KC347649.1_Dvv_isolate_3_v_SS3_2009  ................................................................................  560
KC347650.1_Dvv_isolate_4_v_SS4_2009  ................................................................................  560
KC347651.1_Dvv_isolate_1_v_V1_2009   ................................................................................  560
KC347652.1_Dvv_isolate_2_v_V2_2009   ................................................................................  560
KC347653.1_Dvv_isolate_3_v_V3_2009   ................................................................................  560
KC347654.1_Dvv_isolate_4_v_V4_2009   ................................................................................  560
KC347655.1_Dvv_isolate_5_v_V5_2009   ................................................................................  560
KC347656.1_Dvv_isolate_1_v_B1_2011   ................................................................................  560
KC347657.1_Dvv_isolate_2_v_B2_2011   ................................................................................  560
KC347658.1_Dvv_isolate_3_v_B3_2011   ................................................................................  560
KC347659.1_Dvv_isolate_4_v_B4_2011   ................................................................................  560
KC347660.1_Dvv_isolate_5_v_B5_2011   ................................................................................  560
KC347661.1_Dvv_isolate_1_v_C1_2011   ................................................................................  560
KC347662.1_Dvv_isolate_2_v_C2_2011   ................................................................................  560
KC347663.1_Dvv_isolate_3_v_C3_2011   ................................................................................  560
KC347664.1_Dvv_isolate_4_v_C4_2011   ................................................................................  560
KC347665.1_Dvv_isolate_5_v_C5_2011   ................................................................................  560
KC347666.1_Dvv_isolate_1_v_D1_2011   ................................................................................  560
KC347667.1_Dvv_isolate_2_v_D2_2011   ................................................................................  560
KC347668.1_Dvv_isolate_3_v_D3_2011   ................................................................................  560
KC347669.1_Dvv_isolate_4_v_D4_2011   ................................................................................  560
KC347670.1_Dvv_isolate_5_v_D5_2011   ................................................................................  560
KC347671.1_Dvv_isolate_1_v_G1_2011   ................................................................................  560
KC347672.1_Dvv_isolate_2_v_G2_2011   ................................................................................  560
KC347673.1_Dvv_isolate_3_v_G3_2011   ................................................................................  560
KC347674.1_Dvv_isolate_4_v_G4_2011   ................................................................................  560
KC347675.1_Dvv_isolate_5_v_G5_2011   ................................................................................  560
KC347676.1_Dvv_isolate_1_v_M1_2011   ................................................................................  560
KC347677.1_Dvv_isolate_2_v_M2_2011   ................................................................................  560
KC347678.1_Dvv_isolate_3_v_M3_2011   ................................................................................  560
KC347679.1_Dvv_isolate_4_v_M4_2011   ................................................................................  560
KC347680.1_Dvv_isolate_5_v_M5_2011   ................................................................................  560
KC347681.1_Dvv_isolate_1_v_MUS1_2011 ................................................................................  560
KC347682.1_Dvv_isolate_2_v_MUS2_2011 ................................................................................  560
KC347683.1_Dvv_isolate_3_v_MUS3_2011 ................................................................................  560
KC347684.1_Dvv_isolate_4_v_MUS4_2011 ................................................................................  560
KC347685.1_Dvv_isolate_5_v_MUS5_2011 ................................................................................  560
KC347686.1_Dvv_isolate_1_v_O1_2011   ................................................................................  560
KC347687.1_Dvv_isolate_2_v_O2_2011   ................................................................................  560
KC347688.1_Dvv_isolate_3_v_O3_2011   ................................................................................  560
KC347689.1_Dvv_isolate_4_v_O4_2011   ................................................................................  560
KC347690.1_Dvv_isolate_5_v_O5_2011   ................................................................................  560
KC347691.1_Dvv_isolate_1_v_R1_2011   ................................................................................  560
KC347692.1_Dvv_isolate_2_v_R2_2011   ................................................................................  560
KC347693.1_Dvv_isolate_3_v_R3_2011   ................................................................................  560
KC347694.1_Dvv_isolate_4_v_R4_2011   ................................................................................  560
KC347695.1_Dvv_isolate_5_v_R5_2011   ................................................................................  560
KC347696.1_Dvv_isolate_1_v_S1_2011   ................................................................................  560
KC347697.1_Dvv_isolate_2_v_S2_2011   ................................................................................  560
KC347698.1_Dvv_isolate_3_v_S3_2011   ................................................................................  560
KC347699.1_Dvv_isolate_4_v_S4_2011   ................................................................................  560
KC347700.1_Dvv_isolate_5_v_S5_2011   ................................................................................  560
KC347701.1_Dvv_isolate_1_v_SS1_2011  ................................................................................  560
KC347702.1_Dvv_isolate_2_v_SS2_2011  ................................................................................  560
KC347703.1_Dvv_isolate_3_v_SS3_2011  ................................................................................  560
KC347704.1_Dvv_isolate_4_v_SS4_2011  ................................................................................  560
KC347705.1_Dvv_isolate_5_v_SS5_2011  ................................................................................  560
KC347706.1_Dvv_isolate_1_v_Ur1_2011  ................................................................................  560
KC347707.1_Dvv_isolate_2_v_Ur2_2011  ................................................................................  560
KC347708.1_Dvv_isolate_3_v_Ur3_2011  ................................................................................  560
KC347709.1_Dvv_isolate_4_v_Ur4_2011  ................................................................................  560
KC347710.1_Dvv_isolate_5_v_Ur5_2011  ................................................................................  560
KC347711.1_Dvv_isolate_1_v_V1_2011   ................................................................................  560
KC347712.1_Dvv_isolate_2_v_V2_2011   ................................................................................  560
KC347713.1_Dvv_isolate_3_v_V3_2011   ................................................................................  560
KC347714.1_Dvv_isolate_4_v_V4_2011   ................................................................................  560
KC347715.1_Dvv_isolate_5_v_V5_2011   ................................................................................  560

                                              570       580       590       600       610
                                     ----:----|----:----|----:----|----:----|----:----|----:--
Consensus                            ATTCAGATTATCCTGATGTATTTATATTATGAAATATTGTATCTTCTATTGGATCAC                         617
AF278556.1_Duu                       .C...........C...A.T..C................................T.                         617
FJ478391.1_D_amecameca               .C...........C.........................................TA                         617
FJ478392.1_D_amecameca               .C...........C..........................G..............TA                         617
AF278548.1__D_porracea               .C..............C..G............T.......................A                         617
FJ478388.1_Dvz_isolate_Guat_1        .........................................................                         617
FJ478389.1_Dvz_isolate_Guat_2        .........................................................                         617
FJ478387.1_Dvz_isolate_Guat_3        .........................................................                         617
FJ478390.1_Dvz_isolate_Guat_4        .........................................................                         617
FJ478182.1_Dvv_isolate_CoCI34        .........................................................                         617
FJ478183.1_Dvv_isolate_CoCl33        .........................................................                         617
FJ478184.1_Dvv_isolate_CoCo30        .........................................................                         617
FJ478185.1_Dvv_isolate_CoCo29        .........................................................                         617
FJ478186.1_Dvv_isolate_CoW37         .........................................................                         617
FJ478187.1_Dvv_isolate_Cow38         .........................................................                         617
FJ478188.1_Dvv_isolate_IA_2          .........................................................                         617
FJ478189.1_Dvv_isolate_IA_1          .........................................................                         617
FJ478190.1_Dvv_isolate_IL2_5         .........................................................                         617
FJ478191.1_Dvv_isolate_IL2_4         .........................................................                         617
FJ478192.1_Dvv_isolate_ILFo22        .........................................................                         617
FJ478193.1_Dvv_isolate_ILMa25        .........................................................                         617
FJ478194.1_Dvv_isolate_ILMa26        .........................................................                         617
FJ478195.1_Dvv_isolate_ILUR17        .........................................................                         617
FJ478196.1_Dvv_isolate_ILUR18        .........................................................                         617
FJ478197.1_Dvv_isolate_KS2           .........................................................                         617
FJ478198.1_Dvv_isolate_Ks4           .........................................................                         617
FJ478199.1_Dvv_isolate_KSAl45        .........................................................                         617
FJ478200.1_Dvv_isolate_KSAl46        .........................................................                         617
FJ478201.1_Dvv_isolate_KsSw41        .........................................................                         617
FJ478202.1_Dvv_isolate_KSSw42        .........................................................                         617
FJ478203.1_Dvv_isolate_Rep49         .........................................................                         617
FJ478204.1_Dvv_isolate_Rep50         .........................................................                         617
FJ478205.1_Dvv_isolate_NESc1         .........................................................                         617
FJ478206.1_Dvv_isolate_NESc2         .........................................................                         617
FJ478207.1_Dvv_isolate_NE1_3         .........................................................                         617
FJ478208.1_Dvv_isolate_NE1_4         .........................................................                         617
FJ478209.1_Dvv_isolate_NE1_7         .........................................................                         617
FJ478210.1_Dvv_isolate_NEA_1         .........................................................                         617
FJ478211.1_Dvv_isolate_NEA_2         .........................................................                         617
FJ478212.1_Dvv_isolate_NECon5        .........................................................                         617
FJ478213.1_Dvv_isolate_NECon6        .........................................................                         617
FJ478214.1_Dvv_isolate_NEB_2         .........................................................                         617
FJ478215.1_Dvv_isolate_OH57          .........................................................                         617
FJ478216.1_Dvv_isolate_OH58          .........................................................                         617
FJ478217.1_Dvv_isolate_PA_1          .........................................................                         617
FJ478218.1_Dvv_isolate_PA_2          .........................................................                         617
FJ478219.1_Dvv_isolate_Pen253        .........................................................                         617
FJ478220.1_Dvv_isolate_SD_2          .........................................................                         617
FJ478221.1_Dvv_isolate_SD_3          .........................................................                         617
FJ478222.1_Dvv_isolate_Vir61         .........................................................                         617
FJ478223.1_Dvv_isolate_Vir62         .........................................................                         617
FJ478224.1_Dvv_isolate_Neb_1         .........................................................                         617
FJ478225.1_Dvv_isolate_PEN256        .........................................................                         617
FJ478226.1_Dvv_isolate_PEN254        .........................................................                         617
FJ478227.1_Dvz_isolate_TX2_3         .........................................................                         617
FJ478228.1_Dvz_isolate_TX2_4         .........................................................                         617
FJ478229.1_Dvz_isolate_TX3_3         .........................................................                         617
FJ478230.1_Dvz_isolate_TX3_1         .........................................................                         617
FJ478231.1_Dvz_isolate_TX3_4         .........................................................                         617
FJ478232.1_Dvz_isolate_TX4_1         .........................................................                         617
FJ478233.1_Dvz_isolate_TX4_3         .........................................................                         617
FJ478234.1_Dvz_isolate_TX4_4         .........................................................                         617
FJ478235.1_Dvz_isolate_TX5_3         .........................................................                         617
FJ478236.1_Dvz_isolate_TX5_4         .........................................................                         617
FJ478237.1_Dvz_isolate_TX6_1         .........................................................                         617
FJ478238.1_Dvz_isolate_TX6_2         .........................................................                         617
FJ478239.1_Dvz_isolate_TX7_1         .........................................................                         617
FJ478240.1_Dvz_isolate_TX9_1S        .........................................................                         617
FJ478241.1_Dvz_isolate_TX9_2         .........................................................                         617
FJ478242.1_Dvz_isolate_TX10_1        .........................................................                         617
FJ478243.1_Dvz_isolate_TX10_2        .........................................................                         617
FJ478244.1_Dvz_isolate_TX11_1        .........................................................                         617
FJ478245.1_Dvz_isolate_TX11_2        .........................................................                         617
FJ478246.1_Dvz_isolate_TX12_1        .........................................................                         617
FJ478247.1_Dvz_isolate_TX12_2        .........................................................                         617
FJ478248.1_Dvz_isolate_TX15_4        .........................................................                         617
FJ478249.1_Dvz_isolate_TX15_3        .........................................................                         617
FJ478250.1_Dvz_isolate_TX15_2        .........................................................                         617
FJ478251.1_Dvz_isolate_TX17_4        .........................................................                         617
FJ478252.1_Dvz_isolate_TX17_1        .........................................................                         617
FJ478253.1_Dvz_isolate_TX20_2        .........................................................                         617
FJ478254.1_Dvz_isolate_TX20_1        .........................................................                         617
FJ478255.1_Dvz_isolate_TX20_3        .........................................................                         617
FJ478256.1_Dvv_isolate_TX22_5        .........................................................                         617
FJ478257.1_Dvz_isolate_TX22_6        .........................................................                         617
FJ478258.1_Dvv_isolate_TXHa13        .........................................................                         617
FJ478259.1_Dvv_isolate_TXHa14        .........................................................                         617
FJ478260.1_Dvz_isolate_TXSw10        .........................................................                         617
FJ478261.1_Dvz_isolate_TXSw9         .........................................................                         617
FJ478262.1_Dvz_isolate_TX19_2        .........................................................                         617
FJ478263.1_Dvz_isolate_TX19_1        .........................................................                         617
FJ478264.1_Dvv_isolate_Mi66          .........................................................                         617
FJ478265.1_Dvv_isolate_Mex60_1       .........................................................                         617
FJ478266.1_Dvz_isolate_Mex60_2_1     .........................................................                         617
FJ478267.1_Dvz_isolate_Mex61_2       .........................................................                         617
FJ478268.1_Dvv_isolate_Mex61_1_2     ........................................................-                         616
FJ478269.1_Dvz_isolate_MEX61_1       .........................................................                         617
FJ478270.1_Dvz_isolate_Mex61_3       .........................................................                         617
FJ478271.1_Dvz_isolate_MEX62_1       .........................................................                         617
FJ478272.1_Dvz_isolate_MEX65_1       .........................................................                         617
FJ478273.1_Dvz_isolate_MEX65_3       .........................................................                         617
FJ478274.1_Dvz_isolate_MEX65_3_1     .........................................................                         617
FJ478275.1_Dvz_isolate_MEX65_4_1     .........................................................                         617
FJ478276.1_Dvz_isolate_Mex69_2       .........................................................                         617
FJ478277.1_Dvz_isolate_Mex69_3       .........................................................                         617
FJ478278.1_Dvz_isolate_MEX65_1_1     .........................................................                         617
FJ478279.1_Dvz_isolate_Mex65_2_1     .........................................................                         617
FJ478280.1_Dvz_isolate_Mex69_1       .........................................................                         617
FJ478281.1_Dvz_isolate_MEX61_5_2     .........................................................                         617
FJ478282.1_Dvz_isolate_MEX65_4_2     .........................................................                         617
FJ478283.1_Dvz_isolate_MEX65_5_2     .........................................................                         617
FJ478284.1_Dvz_isolate_MEX43_6       .........................................................                         617
FJ478285.1_Dvz_isolate_Mex5_1        .........................................................                         617
FJ478286.1_Dvz_isolate_MEX18_2       .........................................................                         617
FJ478287.1_Dvz_isolate_MEX18_5       .........................................................                         617
FJ478288.1_Dvz_isolate_MEX74_1       .........................................................                         617
FJ478289.1_Dvz_isolate_Mex94_1       .........................................................                         617
FJ478290.1_Dvz_isolate_Mex_45_2      .........................................................                         617
FJ478291.1_Dvz_isolate_Mex16_2       .........................................................                         617
FJ478292.1_Dvz_isolate_Mex91_1       .........................................................                         617
FJ478293.1_Dvz_isolate_MAME36_1      .........................................................                         617
FJ478294.1_Dvz_isolate_Mex13_1       .........................................................                         617
FJ478295.1_Dvz_isolate_Mex13_2       .........................................................                         617
FJ478296.1_Dvz_isolate_Mex14_2       .........................................................                         617
FJ478297.1_Dvz_isolate_MEX15_1       .........................................................                         617
FJ478298.1_Dvz_isolate_MEX71_2       .........................................................                         617
FJ478299.1_Dvz_isolate_MEX74_2       .........................................................                         617
FJ478300.1_Dvz_isolate_MEX75_1       .........................................................                         617
FJ478301.1_Dvz_isolate_MEX78_1       .........................................................                         617
FJ478302.1_Dvz_isolate_MEX79_1       .........................................................                         617
FJ478303.1_Dvz_isolate_MEX79_2       .........................................................                         617
FJ478304.1_Dvz_isolate_MEX80_1       .........................................................                         617
FJ478305.1_Dvz_isolate_MEX82_1       .........................................................                         617
FJ478306.1_Dvz_isolate_MEX82_2       .........................................................                         617
FJ478307.1_Dvz_isolate_MEX83_1       .........................................................                         617
FJ478308.1_Dvz_isolate_Mex84_1       .........................................................                         617
FJ478309.1_Dvz_isolate_Mex84_2       .........................................................                         617
FJ478310.1_Dvz_isolate_Mex85_1       .........................................................                         617
FJ478311.1_Dvz_isolate_MEX86_1       .........................................................                         617
FJ478312.1_Dvz_isolate_Mex11_1       .........................................................                         617
FJ478313.1_Dvz_isolate_Mex11_2       .........................................................                         617
FJ478314.1_Dvz_isolate_Mex12_1       .........................................................                         617
FJ478315.1_Dvz_isolate_Mex12_2       .........................................................                         617
FJ478316.1_Dvz_isolate_Mex90_2       .........................................................                         617
FJ478317.1_Dvz_isolate_MEX89_1       .........................................................                         617
FJ478318.1_Dvz_isolate_MEX89_2       .........................................................                         617
FJ478319.1_Dvz_isolate_Mex6_3        ..........C..............................................                         617
FJ478320.1_Dvz_isolate_Mex6_2        ..........C..............................................                         617
FJ478321.1_Dvz_isolate_Mex6_4        ..........C..............................................                         617
FJ478322.1_Dvz_isolate_MEX19_1       ..........C..............................................                         617
FJ478323.1_Dvz_isolate_MEX19_2       ..........C..............................................                         617
FJ478324.1_Dvz_isolate_Mex29_2       ..........C..............................................                         617
FJ478325.1_Dvz_isolate_MEX29_1       ..........C..............................................                         617
FJ478326.1_Dvz_isolate_Oax_2         ..........C..............................................                         617
FJ478327.1_Dvz_isolate_OAX_1         ..........C..............................................                         617
FJ478328.1_Dvz_isolate_Mex1_6        ..........C..............................................                         617
FJ478329.1_Dvz_isolate_Mex1_1        .........................................................                         617
FJ478330.1_Dvz_isolate_Mex1_2        .........................................................                         617
FJ478331.1_Dvz_isolate_Mex24_1       ..........C..............................................                         617
FJ478332.1_Dvz_isolate_Mex24_2       ..........C..............................................                         617
FJ478333.1_Dvz_isolate_Mex25_1       ..........C..............................................                         617
FJ478334.1_Dvz_isolate_Mex26_1       ..........C..............................................                         617
FJ478335.1_Dvz_isolate_Mex26_2       ..........C..............................................                         617
FJ478336.1_Dvz_isolate_Mex31_1       ..........C..............................................                         617
FJ478337.1_Dvz_isolate_Mex31_2       ..........C..............................................                         617
FJ478338.1_Dvz_isolate_MEX35_1       ..........C..............................................                         617
FJ478339.1_Dvz_isolate_Mex36_1       ..........C..............................................                         617
FJ478340.1_Dvz_isolate_Mex36_2       ..........C..............................................                         617
FJ478341.1_Dvz_isolate_Mex35_2       ..........C..............................................                         617
FJ478342.1_Dvz_isolate_Mex39_1       ..........C..............................................                         617
FJ478343.1_Dvz_isolate_Mex_39.2      .........................................................                         617
FJ478344.1_Dvz_isolate_Mex34_2       ..........C..............................................                         617
FJ478345.1_Dvz_isolate_Mex34_1       ..........C..............................................                         617
FJ478346.1_Dvz_isolate_Mex62_3       ..........C..............................................                         617
FJ478347.1_Dvz_isolate_Mex62_2       ..........C..............................................                         617
FJ478348.1_Dvz_isolate_Mex65_2_2     ..........C..............................................                         617
FJ478349.1_Dvz_isolate_Mex61_2_2     ..........C..............................................                         617
FJ478350.1_Dvz_isolate_Mex61_4_2     .........................................................                         617
FJ478351.1_Dvz_isolate_Mex16_1       ..........C..............................................                         617
FJ478352.1_Dvz_isolate_Mex17_1       .........................................................                         617
FJ478353.1_Dvz_isolate_Mex17_2       .........................................................                         617
FJ478354.1_Dvz_isolate_Mex80_2       .........................................................                         617
FJ478355.1_Dvz_isolate_Mex85_2       .........................................................                         617
FJ478356.1_Dvz_isolate_Mex87_1       .........................................................                         617
FJ478357.1_Dvz_isolate_Mex88_1       ..........C..............................................                         617
FJ478358.1_Dvz_isolate_MEX86_2       .........................................................                         617
FJ478359.1_Dvz_isolate_Pue_1         ..........C..............................................                         617
FJ478360.1_Dvz_isolate_Pue_2         ..........C..............................................                         617
FJ478361.1_Dvz_isolate_Mex5_2        ..........C..............................................                         617
FJ478362.1_Dvz_isolate_Mex7_1        .........................................................                         617
FJ478363.1_Dvz_isolate_Mex7_2        .........................................................                         617
FJ478364.1_Dvz_isolate_Mex8_1        ..........C..............................................                         617
FJ478365.1_Dvz_isolate_Mex8_2        ..........C..............................................                         617
FJ478366.1_Dvz_isolate_Mex9_1        ..........C..............................................                         617
FJ478367.1_Dvz_isolate_Mex21_1       ..........C..............................................                         617
FJ478368.1_Dvz_isolate_Mex21_2       ..........C..............................................                         617
FJ478369.1_Dvz_isolate_Mex22_2       ..........C..............................................                         617
FJ478370.1_Dvz_isolate_Mex22_3       ..........C..............................................                         617
FJ478371.1_Dvz_isolate_Mex37_4       ..........C..............................................                         617
FJ478372.1_Dvz_isolate_Mex38_5       ..........C..............................................                         617
FJ478373.1_Dvz_isolate_Mex38_6       ..........C..............................................                         617
FJ478374.1_Dvz_isolate_Mex43_5       .........................................................                         617
FJ478375.1_Dvz_isolate_Mex45_1       ..........C..............................................                         617
FJ478376.1_Dvz_isolate_Mex51_1       ..........C..............................................                         617
FJ478377.1_Dvz_isolate_Mex51_2       ..........C..............................................                         617
FJ478378.1_Dvz_isolate_Mex52_1       ..........C..............................................                         617
FJ478379.1_Dvz_isolate_Mex52_2       ..........C..............................................                         617
FJ478380.1_Dvz_isolate_Mex53_1       ..........C..............................................                         617
FJ478381.1_Dvz_isolate_Mex53_2       ..........C..............................................                         617
FJ478382.1_Dvz_isolate_Mex96_1       ..........C..............................................                         617
FJ478383.1_Dvz_isolate_Mex96_2       ..........C..............................................                         617
FJ478384.1_Dvz_isolate_Mex97_2       ..........C..............................................                         617
FJ478385.1_Dvz_isolate_Mex97_1       .........................................................                         617
FJ478386.1_Dvz_isolate_MEX94_2       ..........C..............................................                         617
KC347611.1_Dvv_isolate_2_v_B2_1996   .........................................................                         617
KC347612.1_Dvv_isolate_3_v_B3_1996   .........................................................                         617
KC347613.1_Dvv_isolate_5_v_B5_1996   .........................................................                         617
KC347614.1_Dvv_isolate_1_v_Dr1_1996  .........................................................                         617
KC347615.1_Dvv_isolate_3_v_Dr3_1996  .........................................................                         617
KC347616.1_Dvv_isolate_1_v_M1_1996   .........................................................                         617
KC347617.1_Dvv_isolate_2_v_M2_1996   ..........C..............................................                         617
KC347618.1_Dvv_isolate_1_v_N1_1996   .........................................................                         617
KC347619.1_Dvv_isolate_2_v_O2_1996   .........................................................                         617
KC347620.1_Dvv_isolate_5_v_O5_1996   .........................................................                         617
KC347621.1_Dvv_isolate_4_v_SS4_1996  .........................................................                         617
KC347622.1_Dvv_isolate_1_v_V1_1996   .........................................................                         617
KC347623.1_Dvv_isolate_2_v_V2_1996   .........................................................                         617
KC347624.1_Dvv_isolate_3_v_V3_1996   .........................................................                         617
KC347625.1_Dvv_isolate_4_v_V4_1996   .........................................................                         617
KC347626.1_Dvv_isolate_5_v_V5_1996   .........................................................                         617
KC347627.1_Dvv_isolate_1_v_B1_2009   .........................................................                         617
KC347628.1_Dvv_isolate_3_v_B3_2009   .........................................................                         617
KC347629.1_Dvv_isolate_4_v_B4_2009   .........................................................                         617
KC347630.1_Dvv_isolate_5_v_B5_2009   .........................................................                         617
KC347631.1_Dvv_isolate_1_v_Dr1_2009  .........................................................                         617
KC347632.1_Dvv_isolate_2_v_Dr2_2009  .........................................................                         617
KC347633.1_Dvv_isolate_3_v_Dr3_2009  .........................................................                         617
KC347634.1_Dvv_isolate_4_v_Dr4_2009  .........................................................                         617
KC347635.1_Dvv_isolate_1_v_M1_2009   .........................................................                         617
KC347636.1_Dvv_isolate_2_v_M2_2009   .........................................................                         617
KC347637.1_Dvv_isolate_3_v_M3_2009   .........................................................                         617
KC347638.1_Dvv_isolate_5_v_M5_2009   .........................................................                         617
KC347639.1_Dvv_isolate_1_v_N1_2009   .........................................................                         617
KC347640.1_Dvv_isolate_2_v_N2_2009   .........................................................                         617
KC347641.1_Dvv_isolate_3_v_N3_2009   .........................................................                         617
KC347642.1_Dvv_isolate_4_v_N4_2009   .........................................................                         617
KC347643.1_Dvv_isolate_5_v_N5_2009   .........................................................                         617
KC347644.1_Dvv_isolate_1_v_O1_2009   .........................................................                         617
KC347645.1_Dvv_isolate_2_v_O2_2009   .........................................................                         617
KC347646.1_Dvv_isolate_5_v_O5_2009   .........................................................                         617
KC347647.1_Dvv_isolate_1_v_SS1_2009  .........................................................                         617
KC347648.1_Dvv_isolate_2_v_SS2_2009  .........................................................                         617
KC347649.1_Dvv_isolate_3_v_SS3_2009  .........................................................                         617
KC347650.1_Dvv_isolate_4_v_SS4_2009  .........................................................                         617
KC347651.1_Dvv_isolate_1_v_V1_2009   .........................................................                         617
KC347652.1_Dvv_isolate_2_v_V2_2009   .........................................................                         617
KC347653.1_Dvv_isolate_3_v_V3_2009   .........................................................                         617
KC347654.1_Dvv_isolate_4_v_V4_2009   .........................................................                         617
KC347655.1_Dvv_isolate_5_v_V5_2009   .........................................................                         617
KC347656.1_Dvv_isolate_1_v_B1_2011   .........................................................                         617
KC347657.1_Dvv_isolate_2_v_B2_2011   .........................................................                         617
KC347658.1_Dvv_isolate_3_v_B3_2011   .........................................................                         617
KC347659.1_Dvv_isolate_4_v_B4_2011   .........................................................                         617
KC347660.1_Dvv_isolate_5_v_B5_2011   .........................................................                         617
KC347661.1_Dvv_isolate_1_v_C1_2011   .........................................................                         617
KC347662.1_Dvv_isolate_2_v_C2_2011   .........................................................                         617
KC347663.1_Dvv_isolate_3_v_C3_2011   .........................................................                         617
KC347664.1_Dvv_isolate_4_v_C4_2011   .........................................................                         617
KC347665.1_Dvv_isolate_5_v_C5_2011   .........................................................                         617
KC347666.1_Dvv_isolate_1_v_D1_2011   .........................................................                         617
KC347667.1_Dvv_isolate_2_v_D2_2011   .........................................................                         617
KC347668.1_Dvv_isolate_3_v_D3_2011   .........................................................                         617
KC347669.1_Dvv_isolate_4_v_D4_2011   .........................................................                         617
KC347670.1_Dvv_isolate_5_v_D5_2011   .........................................................                         617
KC347671.1_Dvv_isolate_1_v_G1_2011   .........................................................                         617
KC347672.1_Dvv_isolate_2_v_G2_2011   .........................................................                         617
KC347673.1_Dvv_isolate_3_v_G3_2011   .........................................................                         617
KC347674.1_Dvv_isolate_4_v_G4_2011   .........................................................                         617
KC347675.1_Dvv_isolate_5_v_G5_2011   .........................................................                         617
KC347676.1_Dvv_isolate_1_v_M1_2011   .........................................................                         617
KC347677.1_Dvv_isolate_2_v_M2_2011   .........................................................                         617
KC347678.1_Dvv_isolate_3_v_M3_2011   .........................................................                         617
KC347679.1_Dvv_isolate_4_v_M4_2011   .........................................................                         617
KC347680.1_Dvv_isolate_5_v_M5_2011   .........................................................                         617
KC347681.1_Dvv_isolate_1_v_MUS1_2011 .........................................................                         617
KC347682.1_Dvv_isolate_2_v_MUS2_2011 .........................................................                         617
KC347683.1_Dvv_isolate_3_v_MUS3_2011 .........................................................                         617
KC347684.1_Dvv_isolate_4_v_MUS4_2011 .........................................................                         617
KC347685.1_Dvv_isolate_5_v_MUS5_2011 .........................................................                         617
KC347686.1_Dvv_isolate_1_v_O1_2011   .........................................................                         617
KC347687.1_Dvv_isolate_2_v_O2_2011   .........................................................                         617
KC347688.1_Dvv_isolate_3_v_O3_2011   .........................................................                         617
KC347689.1_Dvv_isolate_4_v_O4_2011   .........................................................                         617
KC347690.1_Dvv_isolate_5_v_O5_2011   .........................................................                         617
KC347691.1_Dvv_isolate_1_v_R1_2011   .........................................................                         617
KC347692.1_Dvv_isolate_2_v_R2_2011   .........................................................                         617
KC347693.1_Dvv_isolate_3_v_R3_2011   .........................................................                         617
KC347694.1_Dvv_isolate_4_v_R4_2011   .........................................................                         617
KC347695.1_Dvv_isolate_5_v_R5_2011   .........................................................                         617
KC347696.1_Dvv_isolate_1_v_S1_2011   .........................................................                         617
KC347697.1_Dvv_isolate_2_v_S2_2011   .........................................................                         617
KC347698.1_Dvv_isolate_3_v_S3_2011   .........................................................                         617
KC347699.1_Dvv_isolate_4_v_S4_2011   .........................................................                         617
KC347700.1_Dvv_isolate_5_v_S5_2011   .........................................................                         617
KC347701.1_Dvv_isolate_1_v_SS1_2011  .........................................................                         617
KC347702.1_Dvv_isolate_2_v_SS2_2011  .........................................................                         617
KC347703.1_Dvv_isolate_3_v_SS3_2011  .........................................................                         617
KC347704.1_Dvv_isolate_4_v_SS4_2011  .........................................................                         617
KC347705.1_Dvv_isolate_5_v_SS5_2011  .........................................................                         617
KC347706.1_Dvv_isolate_1_v_Ur1_2011  .........................................................                         617
KC347707.1_Dvv_isolate_2_v_Ur2_2011  ........................................................A                         617
KC347708.1_Dvv_isolate_3_v_Ur3_2011  .........................................................                         617
KC347709.1_Dvv_isolate_4_v_Ur4_2011  .........................................................                         617
KC347710.1_Dvv_isolate_5_v_Ur5_2011  .........................................................                         617
KC347711.1_Dvv_isolate_1_v_V1_2011   .........................................................                         617
KC347712.1_Dvv_isolate_2_v_V2_2011   .........................................................                         617
KC347713.1_Dvv_isolate_3_v_V3_2011   .........................................................                         617
KC347714.1_Dvv_isolate_4_v_V4_2011   .........................................................                         617
KC347715.1_Dvv_isolate_5_v_V5_2011   .........................................................                         617
